# Supplementary material for: PPP2R1A regulated by PAX3/FOXO1 fusion contributes to the acquisition of aggressive behavior in PAX3/FOXO1-positive alveolar rhabdomyosarcoma
Source: Oncotarget. 2018 May 18;9(38):25206–15. doi: 10.18632/oncotarget.25392 (PMC5982774; doi:10.18632/oncotarget.25392)
Supplement: Supplementary file 2 [file oncotarget-09-25206-s002.xlsx]

## Sheet: Sheet1
Supplemental Table 1: Rh30_A
Accession no.	Symbol	Protein name	Fold difference	P value
P61970	NUTF2	Nuclear transport factor 2	2.5524	0.0057
Q9BTT0	ANP32E	Acidic leucine-rich nuclear phosphoprotein 32 family member E	2.265	0.0236
Q04760	GLO1	Lactoylglutathione lyase	2.2599	0.0005
P12277	CKB	Creatine kinase B-type	2.2177	0
P68032	ACTC1	Actin, alpha cardiac muscle 1	2.1055	0.0479
P13797	PLS3	Plastin-3	1.9975	0.0002
Q9BW30	TPPP3	Tubulin polymerization-promoting protein family member 3	1.9294	0.0227
P04792	HSPB1	Heat shock protein beta-1	1.9278	0.0013
P31150	GDI1	Rab GDP dissociation inhibitor alpha	1.8351	0.0451
P07108	DBI	Acyl-CoA-binding protein	1.7494	0.0417
P46060	RANGAP1	Ran GTPase-activating protein 1	1.7198	0.0329
P37802	TAGLN2	Transgelin-2	1.6712	0.0238
O60502	MGEA5	Bifunctional protein NCOAT	1.6303	0.0056
P01023	A2M	Alpha-2-macroglobulin	1.6153	0.0247
P52209	PGD	6-phosphogluconate dehydrogenase, decarboxylating	1.6084	0.0011
Q13564	NAE1	NEDD8-activating enzyme E1 regulatory subunit	1.5577	0.0318
Q15435	PPP1R7	Protein phosphatase 1 regulatory subunit 7	1.5571	0.0273
P09455	RBP1	Retinol-binding protein 1	1.5528	0.0392
P30041	PRDX6	Peroxiredoxin-6	1.5284	0.0143
O43602	DCX	Neuronal migration protein doublecortin	1.5269	0.0372
P08962	CD63	CD63 antigen	1.5013	0.0487
Q99584	S100A13	Protein S100-A13	1.4871	0.0059
P30153	PPP2R1A	Serine/threonine-protein phosphatase 2A 65 kDa regulatory subunit A alpha isoform	1.4717	0.0203
Q9UL46	PSME2	Proteasome activator complex subunit 2	1.4698	0.014
P30085	CMPK1	UMP-CMP kinase	1.4591	0.0257
P15121	AKR1B1	Aldose reductase	1.448	0.0048
O00299	CLIC1	Chloride intracellular channel protein 1	1.4352	0.0231
P17612-2	PRKACA	Isoform 2 of cAMP-dependent protein kinase catalytic subunit alpha	1.429	0.0389
Q9Y281	CFL2	Cofilin-2	1.4245	0.0037
Q15417	CNN3	Calponin-3	1.4112	0.0247
P06493	CDK1	Cyclin-dependent kinase 1	1.3927	0.0123
P35998	PSMC2	26S protease regulatory subunit 7	1.3739	0.0318
P17980	PSMC3	26S protease regulatory subunit 6A	1.3637	0.0029
Q15008	PSMD6	26S proteasome non-ATPase regulatory subunit 6	1.3496	0.0219
Q9BT78	COPS4	COP9 signalosome complex subunit 4	1.3294	0.0333
O60763	USO1	General vesicular transport factor p115	1.3231	0.0323
O75937	DNAJC8	DnaJ homolog subfamily C member 8	1.317	0.0204
P00387	CYB5R3	NADH-cytochrome b5 reductase 3	1.3142	0.0147
P40939	HADHA	Trifunctional enzyme subunit alpha, mitochondrial	1.3115	0.0279
P12081	HARS	Histidine--tRNA ligase, cytoplasmic	1.2961	0.012
P55060	CSE1L	Exportin-2	1.2809	0.0337
P18206	VCL	Vinculin	1.2787	0.0221
Q9UNF1	MAGED2	Melanoma-associated antigen D2	1.265	0.0209
P12956	XRCC6	X-ray repair cross-complementing protein 6	1.2509	0.0064
Q16836-2	HADH	Isoform 2 of Hydroxyacyl-coenzyme A dehydrogenase, mitochondrial	1.2444	0.0461
P53396	ACLY	ATP-citrate synthase	1.2236	0.0016
Q9UKY7	CDV3	Protein CDV3 homolog	1.2166	0.0466
P55786	NPEPPS	Puromycin-sensitive aminopeptidase	1.1817	0.0149
Q14315	FLNC	Filamin-C	1.1642	0.005
P48681	NES	Nestin	1.1588	0.0111
P35579	MYH9	Myosin-9	0.8894	0.0118
P17987	TCP1	T-complex protein 1 subunit alpha	0.8518	0.0332
Q12765	SCRN1	Secernin-1	0.8098	0.0478
Q6FI81	CIAPIN1	Anamorsin	0.8092	0.0143
P47897	QARS	Glutamine--tRNA ligase	0.7973	0.0132
P35613-2	BSG	Isoform 2 of Basigin	0.7888	0.0189
Q15233	NONO	Non-POU domain-containing octamer-binding protein	0.7795	0.0207
Q96AY3	FKBP10	Peptidyl-prolyl cis-trans isomerase FKBP10	0.763	0.0387
P62633	CNBP	Cellular nucleic acid-binding protein	0.7557	0.0382
P62424	RPL7A	60S ribosomal protein L7a	0.7287	0.0415
P05388	RPLP0	60S acidic ribosomal protein P0	0.7284	0.0356
P35606	COPB2	Coatomer subunit beta'	0.7282	0.0224
P11021	HSPA5	78 kDa glucose-regulated protein	0.7231	0.0078
P49207	RPL34	60S ribosomal protein L34	0.7171	0.0281
Q9BQE3	TUBA1C	Tubulin alpha-1C chain	0.7128	0.0262
Q02878	RPL6	60S ribosomal protein L6	0.7045	0.0155
P19338	NCL	Nucleolin	0.703	0.0009
Q08J23	NSUN2	tRNA (cytosine(34)-C(5))-methyltransferase	0.6962	0.0103
P60660	MYL6	Myosin light polypeptide 6	0.6961	0.048
P51991	HNRNPA3	Heterogeneous nuclear ribonucleoprotein A3	0.6938	0.0457
Q13310-3	PABPC4	Isoform 3 of Polyadenylate-binding protein 4	0.6799	0.0214
P62906	RPL10A	60S ribosomal protein L10a	0.6677	0.016
P27635	RPL10	60S ribosomal protein L10	0.6625	0.0205
P20290	BTF3	Transcription factor BTF3	0.6561	0.0305
P35580	MYH10	Myosin-10	0.6547	0.0029
P61254	RPL26	60S ribosomal protein L26	0.6532	0.0006
P40429	RPL13A	60S ribosomal protein L13a	0.6509	0.0113
P08865	RPSA	40S ribosomal protein SA	0.6468	0.0019
P62266	RPS23	40S ribosomal protein S23	0.6438	0.0083
P00367	GLUD1	Glutamate dehydrogenase 1, mitochondrial	0.6394	0.0068
P62249	RPS16	40S ribosomal protein S16	0.635	0.023
P46783	RPS10	40S ribosomal protein S10	0.6281	0.0274
P46778	RPL21	60S ribosomal protein L21	0.6182	0.0014
P62280	RPS11	40S ribosomal protein S11	0.6173	0.0021
P62081	RPS7	40S ribosomal protein S7	0.6147	0.0236
Q96FX7	TRMT61A	tRNA (adenine(58)-N(1))-methyltransferase catalytic subunit TRMT61A	0.6054	0.0072
P26373	RPL13	60S ribosomal protein L13	0.6041	0.0193
Q15637-6	SF1	Isoform 6 of Splicing factor 1	0.6004	0.0299
P36578	RPL4	60S ribosomal protein L4	0.6004	0.0051
P60866	RPS20	40S ribosomal protein S20	0.5873	0.0057
Q8NC51	SERBP1	Plasminogen activator inhibitor 1 RNA-binding protein	0.5798	0.0007
P39023	RPL3	60S ribosomal protein L3	0.5765	0
P46777	RPL5	60S ribosomal protein L5	0.559	0.0217
P30050	RPL12	60S ribosomal protein L12	0.5339	0.0018
P80297	MT1X	Metallothionein-1X	0.5291	0.0481
Q16643	DBN1	Drebrin	0.5253	0
Q07020	RPL18	60S ribosomal protein L18	0.5229	0.005
P49407	ARRB1	Beta-arrestin-1	0.5189	0.0445
P18077	RPL35A	60S ribosomal protein L35a	0.5014	0.0422
P46776	RPL27A	60S ribosomal protein L27a	0.4029	0.049
