# Supplementary material for: PPP2R1A regulated by PAX3/FOXO1 fusion contributes to the acquisition of aggressive behavior in PAX3/FOXO1-positive alveolar rhabdomyosarcoma
Source: Oncotarget. 2018 May 18;9(38):25206–15. doi: 10.18632/oncotarget.25392 (PMC5982774; doi:10.18632/oncotarget.25392)
Supplement: Supplementary file 3 [file oncotarget-09-25206-s003.xlsx]

## Sheet: Sheet1
	Supplemental Table 2: Rh30_B
	Accession no.	Symbol	Protein name	Fold difference	P value
	P61970	NUTF2	Nuclear transport factor 2	3.0817	0.038
	P01023	A2M	Alpha-2-macroglobulin	2.1103	0.0021
	P61204	ARF3	ADP-ribosylation factor 3	2.0951	0.0179
	Q9BW30	TPPP3	Tubulin polymerization-promoting protein family member 3	2.0397	0.0442
	P13797	PLS3	Plastin-3	1.99	0.0002
	P06703	S100A6	Protein S100-A6	1.9634	0.0451
	P07108	DBI	Acyl-CoA-binding protein	1.9517	0.0386
	Q99584	S100A13	Protein S100-A13	1.7779	0.0027
	P08962	CD63	CD63 antigen	1.7773	0.0254
	P02144	MB	Myoglobin	1.7659	0.0351
	P52209	PGD	6-phosphogluconate dehydrogenase, decarboxylating	1.7472	0.0052
	P31150	GDI1	Rab GDP dissociation inhibitor alpha	1.746	0.0328
	P12277	CKB	Creatine kinase B-type	1.7276	0
	Q9BX68	HINT2	Histidine triad nucleotide-binding protein 2, mitochondrial	1.7145	0.0136
	P04083	ANXA1	Annexin A1	1.6704	0.0181
	P68032	ACTC1	Actin, alpha cardiac muscle 1	1.6507	0.0217
	P09455	RBP1	Retinol-binding protein 1	1.6487	0.0375
	Q04760	GLO1	Lactoylglutathione lyase	1.6332	0.0176
	Q99436	PSMB7	Proteasome subunit beta type-7	1.6016	0.0484
	O00299	CLIC1	Chloride intracellular channel protein 1	1.595	0.0076
	P78347	GTF2I	General transcription factor II-I	1.5863	0.0386
	Q9P035	PTPLAD1	Very-long-chain (3R)-3-hydroxyacyl-CoA dehydratase 3	1.5755	0.0321
	Q9UL46	PSME2	Proteasome activator complex subunit 2	1.5416	0.0372
	Q9NP79	VTA1	Vacuolar protein sorting-associated protein VTA1 homolog	1.5356	0.03
	P08133	ANXA6	Annexin A6	1.5217	0.001
	P30153	PPP2R1A	Serine/threonine-protein phosphatase 2A 65 kDa regulatory subunit A alpha isoform	1.4805	0.015
	P15121	AKR1B1	Aldose reductase	1.429	0.0247
	P06493	CDK1	Cyclin-dependent kinase 1	1.4273	0.0416
	P12081	HARS	Histidine--tRNA ligase, cytoplasmic	1.4191	0.0191
	P57737-3	CORO7	Isoform 3 of Coronin-7	1.4174	0.0425
	P27824-2	CANX	Isoform 2 of Calnexin	1.4168	0.0468
	P35998	PSMC2	26S protease regulatory subunit 7	1.4141	0.0466
	Q53FA7	TP53I3	Quinone oxidoreductase PIG3	1.3895	0.0325
	Q9Y281	CFL2	Cofilin-2	1.3646	0.0086
	Q9Y696	CLIC4	Chloride intracellular channel protein 4	1.3638	0.0268
	P28482	MAPK1	Mitogen-activated protein kinase 1	1.3021	0.0188
	P55786	NPEPPS	Puromycin-sensitive aminopeptidase	1.2944	0.001
	P30044	PRDX5	Peroxiredoxin-5, mitochondrial	1.2831	0.0423
	Q15102	PAFAH1B3	Platelet-activating factor acetylhydrolase IB subunit gamma	1.2518	0.0258
	P12956	XRCC6	X-ray repair cross-complementing protein 6	1.2367	0.0386
	P18206	VCL	Vinculin	1.2316	0.0288
	Q9Y490	TLN1	Talin-1	1.1943	0.0484
	Q92538	GBF1	Golgi-specific brefeldin A-resistance guanine nucleotide exchange factor 1	1.1779	0.0391
	P53396	ACLY	ATP-citrate synthase	1.1685	0.0166
	P48681	NES	Nestin	1.1586	0.0233
	P61019	RAB2A	Ras-related protein Rab-2A	0.8027	0.049
	P51572	BCAP31	B-cell receptor-associated protein 31	0.7991	0.0179
	P00367	GLUD1	Glutamate dehydrogenase 1, mitochondrial	0.7789	0.049
	P62841	RPS15	40S ribosomal protein S15	0.7752	0.0495
	P46782	RPS5	40S ribosomal protein S5	0.7544	0.0454
	Q9BQE3	TUBA1C	Tubulin alpha-1C chain	0.7473	0.0471
	Q15233	NONO	Non-POU domain-containing octamer-binding protein	0.7456	0.0444
	Q6FI81	CIAPIN1	Anamorsin	0.7387	0.0037
	P35580	MYH10	Myosin-10	0.7322	0.0327
	P19338	NCL	Nucleolin	0.7285	0.031
	P49207	RPL34	60S ribosomal protein L34	0.7147	0.0252
	P26641	EEF1G	Elongation factor 1-gamma	0.7073	0.0078
	P52272	HNRNPM	Heterogeneous nuclear ribonucleoprotein M	0.7025	0.0077
	Q9UNZ2	NSFL1C	NSFL1 cofactor p47	0.6965	0.0452
	P61247	RPS3A	40S ribosomal protein S3a	0.6956	0.0222
	Q9HA64	FN3KRP	Ketosamine-3-kinase	0.6917	0.0085
	P61254	RPL26	60S ribosomal protein L26	0.6837	0.0025
	O95292	VAPB	Vesicle-associated membrane protein-associated protein B/C	0.6746	0.0215
	P62424	RPL7A	60S ribosomal protein L7a	0.6737	0.0275
	P22087	FBL	rRNA 2'-O-methyltransferase fibrillarin	0.6726	0.0396
	Q16643	DBN1	Drebrin	0.6669	0.0004
	P62906	RPL10A	60S ribosomal protein L10a	0.6654	0.0039
	P62753	RPS6	40S ribosomal protein S6	0.6517	0.0244
	Q9UQ80	PA2G4	Proliferation-associated protein 2G4	0.6372	0.0128
	P46778	RPL21	60S ribosomal protein L21	0.6269	0.0032
	P62249	RPS16	40S ribosomal protein S16	0.6242	0.0305
	Q08J23	NSUN2	tRNA (cytosine(34)-C(5))-methyltransferase	0.617	0.0027
	P50914	RPL14	60S ribosomal protein L14	0.604	0.0443
	O15372	EIF3H	Eukaryotic translation initiation factor 3 subunit H	0.5838	0.0366
	P62280	RPS11	40S ribosomal protein S11	0.5771	0.0096
	P27635	RPL10	60S ribosomal protein L10	0.5751	0.0146
	P60866	RPS20	40S ribosomal protein S20	0.572	0.0252
	P08865	RPSA	40S ribosomal protein SA	0.5568	0.0005
	Q07020	RPL18	60S ribosomal protein L18	0.5478	0.0135
	P39023	RPL3	60S ribosomal protein L3	0.532	0
	P40429	RPL13A	60S ribosomal protein L13a	0.5319	0.0026
	P36578	RPL4	60S ribosomal protein L4	0.5238	0.0017
	P46783	RPS10	40S ribosomal protein S10	0.5219	0.0033
	P39019	RPS19	40S ribosomal protein S19	0.5147	0.0167
	P46777	RPL5	60S ribosomal protein L5	0.5134	0.0185
	P30050	RPL12	60S ribosomal protein L12	0.4829	0.0024
	P18077	RPL35A	60S ribosomal protein L35a	0.4771	0.0055
	Q8NC51	SERBP1	Plasminogen activator inhibitor 1 RNA-binding protein	0.4608	0.0005
	P26373	RPL13	60S ribosomal protein L13	0.4535	0.0003
	P49407	ARRB1	Beta-arrestin-1	0.4528	0.0194
	P80297	MT1X	Metallothionein-1X	0.4095	0.0176
	P46776	RPL27A	60S ribosomal protein L27a	0.3962	0.009
