# Supplementary material for: PPP2R1A regulated by PAX3/FOXO1 fusion contributes to the acquisition of aggressive behavior in PAX3/FOXO1-positive alveolar rhabdomyosarcoma
Source: Oncotarget. 2018 May 18;9(38):25206–15. doi: 10.18632/oncotarget.25392 (PMC5982774; doi:10.18632/oncotarget.25392)
Supplement: Supplementary file 4 [file oncotarget-09-25206-s004.xlsx]

## Sheet: Sheet1
Supplemental Table 3: Rh41_A
Accession no.	Symbol	Protein name	Fold difference	P value
P05976	MYL1	Myosin light chain 1/3, skeletal muscle isoform	4.3973	0.0002
P68032	ACTC1	Actin, alpha cardiac muscle 1	3.1599	0.0057
P12829	MYL4	Myosin light chain 4	2.9006	0.0032
Q86TD4	SRL	Sarcalumenin	2.8954	0.0426
P06732	CKM	Creatine kinase M-type	2.8705	0.0012
Q9Y235	APOBEC2	Probable C->U-editing enzyme APOBEC-2	2.6788	0.0239
P07951	TPM2	Tropomyosin beta chain	2.4635	0.0179
Q8IWX7	UNC45B	Protein unc-45 homolog B	2.3881	0
P12277	CKB	Creatine kinase B-type	2.229	0
P02768	ALB	Serum albumin	2.1976	0.0039
P30041	PRDX6	Peroxiredoxin-6	2.1087	0
P13591	NCAM1	Neural cell adhesion molecule 1	2.0282	0.0033
Q9Y281	CFL2	Cofilin-2	2.005	0
P14618-2	PKM	Isoform M1 of Pyruvate kinase PKM	1.9886	0.0455
P04792	HSPB1	Heat shock protein beta-1	1.9359	0.0001
Q53GG5-2	PDLIM3	Isoform 2 of PDZ and LIM domain protein 3	1.9176	0.0007
P07355	ANXA2	Annexin A2	1.8605	0
Q9BUF5	TUBB6	Tubulin beta-6 chain	1.7927	0
Q15417	CNN3	Calponin-3	1.7705	0.0036
Q96C19	EFHD2	EF-hand domain-containing protein D2	1.764	0.0055
P00568	AK1	Adenylate kinase isoenzyme 1	1.7465	0.0001
O00499	BIN1	Myc box-dependent-interacting protein 1	1.6848	0.0018
P40123	CAP2	Adenylyl cyclase-associated protein 2	1.6762	0
P48735	IDH2	Isocitrate dehydrogenase [NADP], mitochondrial	1.6349	0
Q14160	SCRIB	Protein scribble homolog	1.6271	0.0006
P01023	A2M	Alpha-2-macroglobulin	1.603	0.0081
P17661	DES	Desmin	1.5911	0
P13797	PLS3	Plastin-3	1.5423	0.0003
Q16851	UGP2	UTP--glucose-1-phosphate uridylyltransferase	1.5414	0
P29966	MARCKS	Myristoylated alanine-rich C-kinase substrate	1.5414	0.0018
O60662	KLHL41	Kelch-like protein 41	1.534	0
P13929	ENO3	Beta-enolase	1.518	0.0004
P48681	NES	Nestin	1.4779	0
Q15067-3	ACOX1	Isoform 3 of Peroxisomal acyl-coenzyme A oxidase 1	1.4598	0.0182
P46459	NSF	Vesicle-fusing ATPase	1.4441	0
P05161	ISG15	Ubiquitin-like protein ISG15	1.4112	0.024
Q8IV08	PLD3	Phospholipase D3	1.4061	0.0026
Q13813	SPTAN1	Spectrin alpha chain, non-erythrocytic 1	1.394	0
Q99439	CNN2	Calponin-2	1.3787	0.014
P10644	PRKAR1A	cAMP-dependent protein kinase type I-alpha regulatory subunit	1.3704	0.025
Q9UFN0	NIPSNAP3A	Protein NipSnap homolog 3A	1.3695	0.024
Q9UPN3-5	MACF1	Isoform 4 of Microtubule-actin cross-linking factor 1, isoforms 1/2/3/5	1.3688	0.0206
Q14315	FLNC	Filamin-C	1.367	0
Q99798	ACO2	Aconitate hydratase, mitochondrial	1.345	0.0025
Q9NQW7	XPNPEP1	Xaa-Pro aminopeptidase 1	1.3389	0.0215
Q09666	AHNAK	Neuroblast differentiation-associated protein AHNAK	1.3233	0
P30084	ECHS1	Enoyl-CoA hydratase, mitochondrial	1.3169	0.0037
P63104	YWHAZ	14-3-3 protein zeta/delta	1.3158	0.0456
Q9UNF1	MAGED2	Melanoma-associated antigen D2	1.3114	0.0366
P52209	PGD	6-phosphogluconate dehydrogenase, decarboxylating	1.3009	0.0039
P18206	VCL	Vinculin	1.2961	0
Q16881-6	TXNRD1	Isoform 6 of Thioredoxin reductase 1, cytoplasmic	1.294	0.0175
Q16836-2	HADH	Isoform 2 of Hydroxyacyl-coenzyme A dehydrogenase, mitochondrial	1.2899	0.0067
P37268	FDFT1	Squalene synthase	1.2893	0.0023
P07108	DBI	Acyl-CoA-binding protein	1.2843	0.0351
O00429	DNM1L	Dynamin-1-like protein	1.2781	0.0111
Q9UL46	PSME2	Proteasome activator complex subunit 2	1.2741	0.0014
P27816-6	MAP4	Isoform 6 of Microtubule-associated protein 4	1.2703	0.0074
P57737-3	CORO7	Isoform 3 of Coronin-7	1.2656	0.0382
P09496	CLTA	Clathrin light chain A	1.2642	0.0206
Q9UJ70-2	NAGK	Isoform 2 of N-acetyl-D-glucosamine kinase	1.2567	0.0239
P08237	PFKM	ATP-dependent 6-phosphofructokinase, muscle type	1.2511	0.0051
Q15274	QPRT	Nicotinate-nucleotide pyrophosphorylase [carboxylating]	1.2449	0.0053
P04075	ALDOA	Fructose-bisphosphate aldolase A	1.2422	0.0021
P20340	RAB6A	Ras-related protein Rab-6A	1.2408	0.0463
P21964	COMT	Catechol O-methyltransferase	1.2313	0.0335
Q15084	PDIA6	Protein disulfide-isomerase A6	1.2281	0.0032
P51858	HDGF	Hepatoma-derived growth factor	1.2259	0.0121
P32119	PRDX2	Peroxiredoxin-2	1.2188	0.0467
P50479	PDLIM4	PDZ and LIM domain protein 4	1.2184	0.0488
Q01082	SPTBN1	Spectrin beta chain, non-erythrocytic 1	1.2163	0
Q16531	DDB1	DNA damage-binding protein 1	1.216	0.0215
P40939	HADHA	Trifunctional enzyme subunit alpha, mitochondrial	1.2149	0.0004
P54727	RAD23B	UV excision repair protein RAD23 homolog B	1.2148	0.0177
O60664	PLIN3	Perilipin-3	1.2144	0.0422
P27824-2	CANX	Isoform 2 of Calnexin	1.2111	0.0164
O15144	ARPC2	Actin-related protein 2/3 complex subunit 2	1.193	0.0305
Q96AC1	FERMT2	Fermitin family homolog 2	1.1861	0.0183
P36871	PGM1	Phosphoglucomutase-1	1.1858	0.0072
Q15293	RCN1	Reticulocalbin-1	1.1803	0.0157
Q06210	GFPT1	Glutamine--fructose-6-phosphate aminotransferase [isomerizing] 1	1.1755	0.0019
Q14204	DYNC1H1	Cytoplasmic dynein 1 heavy chain 1	1.166	0.0152
P68104	EEF1A1	Elongation factor 1-alpha 1	1.1602	0.0293
P15121	AKR1B1	Aldose reductase	1.1592	0.0228
P53396	ACLY	ATP-citrate synthase	1.1533	0.0001
P07237	P4HB	Protein disulfide-isomerase	1.1532	0.008
P30837	ALDH1B1	Aldehyde dehydrogenase X, mitochondrial	1.153	0.0322
Q00610	CLTC	Clathrin heavy chain 1	1.1305	0.0019
Q9Y490	TLN1	Talin-1	1.1088	0.0289
P30101	PDIA3	Protein disulfide-isomerase A3	1.0898	0.0277
P13639	EEF2	Elongation factor 2	0.9337	0.045
P35579	MYH9	Myosin-9	0.9304	0.0381
P42704	LRPPRC	Leucine-rich PPR motif-containing protein, mitochondrial	0.9291	0.0361
P31939	ATIC	Bifunctional purine biosynthesis protein PURH	0.9173	0.0314
P11021	HSPA5	78 kDa glucose-regulated protein	0.9128	0.0092
P49368	CCT3	T-complex protein 1 subunit gamma	0.9081	0.0352
P12268	IMPDH2	Inosine-5'-monophosphate dehydrogenase 2	0.8992	0.0164
P21333	FLNA	Filamin-A	0.8988	0.0038
P53621	COPA	Coatomer subunit alpha	0.898	0.0378
P50991	CCT4	T-complex protein 1 subunit delta	0.8857	0.0393
Q14566	MCM6	DNA replication licensing factor MCM6	0.8841	0.0249
P11586	MTHFD1	C-1-tetrahydrofolate synthase, cytoplasmic	0.8753	0.0195
P78371	CCT2	T-complex protein 1 subunit beta	0.8748	0.0187
P62258	YWHAE	14-3-3 protein epsilon	0.8726	0.0387
Q96KP4	CNDP2	Cytosolic non-specific dipeptidase	0.8688	0.0211
P41091	EIF2S3	Eukaryotic translation initiation factor 2 subunit 3	0.8673	0.042
O15067	PFAS	Phosphoribosylformylglycinamidine synthase	0.8645	0.0072
P48643	CCT5	T-complex protein 1 subunit epsilon	0.8625	0.0249
P49915	GMPS	GMP synthase [glutamine-hydrolyzing]	0.8572	0.0174
P22234	PAICS	Multifunctional protein ADE2	0.8566	0.0148
P17987	TCP1	T-complex protein 1 subunit alpha	0.856	0.0311
P55060	CSE1L	Exportin-2	0.8553	0.0028
Q99615	DNAJC7	DnaJ homolog subfamily C member 7	0.8528	0.0491
P27708	CAD	CAD protein	0.8523	0.0017
P50990	CCT8	T-complex protein 1 subunit theta	0.8517	0.0042
Q9Y266	NUDC	Nuclear migration protein nudC	0.846	0.0007
O14737	PDCD5	Programmed cell death protein 5	0.841	0.0245
Q15185	PTGES3	Prostaglandin E synthase 3	0.8333	0.0372
P67809	YBX1	Nuclease-sensitive element-binding protein 1	0.8326	0.0255
P29401	TKT	Transketolase	0.8307	0.011
Q00839	HNRNPU	Heterogeneous nuclear ribonucleoprotein U	0.8298	0.0099
P25705	ATP5A1	ATP synthase subunit alpha, mitochondrial	0.827	0.0202
P10809	HSPD1	60 kDa heat shock protein, mitochondrial	0.8243	0.0006
P33991	MCM4	DNA replication licensing factor MCM4	0.8241	0.0007
P08107	HSPA1A	Heat shock 70 kDa protein 1A/1B	0.8148	0.0001
Q02790	FKBP4	Peptidyl-prolyl cis-trans isomerase FKBP4	0.8125	0.0027
P11940	PABPC1	Polyadenylate-binding protein 1	0.8108	0.0224
Q14847	LASP1	LIM and SH3 domain protein 1	0.8101	0.016
P19338	NCL	Nucleolin	0.8046	0.0018
Q01105-2	SET	Isoform 2 of Protein SET	0.8018	0.0392
P27635	RPL10	60S ribosomal protein L10	0.7968	0.0126
P50454	SERPINH1	Serpin H1	0.7933	0.0089
P08243	ASNS	Asparagine synthetase [glutamine-hydrolyzing]	0.7903	0.0088
Q13685	AAMP	Angio-associated migratory cell protein	0.7903	0.0145
P84098	RPL19	60S ribosomal protein L19	0.7835	0.0355
P07900	HSP90AA1	Heat shock protein HSP 90-alpha	0.7831	0.0007
P34897	SHMT2	Serine hydroxymethyltransferase, mitochondrial	0.7792	0.0004
Q8NC51	SERBP1	Plasminogen activator inhibitor 1 RNA-binding protein	0.7783	0.0059
P18124	RPL7	60S ribosomal protein L7	0.7717	0.0092
P00966	ASS1	Argininosuccinate synthase	0.767	0.009
Q92598	HSPH1	Heat shock protein 105 kDa	0.763	0.0002
P52272	HNRNPM	Heterogeneous nuclear ribonucleoprotein M	0.7612	0.0018
P62266	RPS23	40S ribosomal protein S23	0.7582	0.0168
P63244	GNB2L1	Guanine nucleotide-binding protein subunit beta-2-like 1	0.7504	0.0156
P62829	RPL23	60S ribosomal protein L23	0.7481	0.0086
P63261	ACTG1	Actin, cytoplasmic 2	0.747	0.0347
Q15631	TSN	Translin	0.7444	0.0362
P10599	TXN	Thioredoxin	0.737	0.0471
P61247	RPS3A	40S ribosomal protein S3a	0.7334	0.0038
Q02878	RPL6	60S ribosomal protein L6	0.7315	0.0192
P62888	RPL30	60S ribosomal protein L30	0.731	0.0197
Q14166	TTLL12	Tubulin--tyrosine ligase-like protein 12	0.7291	0.0481
Q9Y617	PSAT1	Phosphoserine aminotransferase	0.7244	0.0004
P62280	RPS11	40S ribosomal protein S11	0.719	0.0117
P60842	EIF4A1	Eukaryotic initiation factor 4A-I	0.7184	0.001
P05388	RPLP0	60S acidic ribosomal protein P0	0.7166	0.0026
P62906	RPL10A	60S ribosomal protein L10a	0.7156	0.0186
P61353	RPL27	60S ribosomal protein L27	0.7151	0.0201
P60660-2	MYL6	Isoform Smooth muscle of Myosin light polypeptide 6	0.7146	0.0231
Q9NZI8	IGF2BP1	Insulin-like growth factor 2 mRNA-binding protein 1	0.7128	0.0225
P62277	RPS13	40S ribosomal protein S13	0.7071	0.0019
P25398	RPS12	40S ribosomal protein S12	0.6991	0.0032
P39023	RPL3	60S ribosomal protein L3	0.6988	0
P46777	RPL5	60S ribosomal protein L5	0.6975	0.0058
Q16643	DBN1	Drebrin	0.6945	0.0017
P52292	KPNA2	Importin subunit alpha-1	0.6937	0.019
Q9UQ80	PA2G4	Proliferation-associated protein 2G4	0.6916	0.0008
P62081	RPS7	40S ribosomal protein S7	0.6895	0.0012
P35613-2	BSG	Isoform 2 of Basigin	0.6769	0.0034
P46778	RPL21	60S ribosomal protein L21	0.6768	0.0041
P08865	RPSA	40S ribosomal protein SA	0.6757	0.0253
P12004	PCNA	Proliferating cell nuclear antigen	0.6696	0.0002
P62269	RPS18	40S ribosomal protein S18	0.6696	0.0028
P30050	RPL12	60S ribosomal protein L12	0.6648	0.0225
P06748	NPM1	Nucleophosmin	0.6635	0.0004
P07910	HNRNPC	Heterogeneous nuclear ribonucleoproteins C1/C2	0.6624	0.0044
P62750	RPL23A	60S ribosomal protein L23a	0.6563	0.0063
P62701	RPS4X	40S ribosomal protein S4, X isoform	0.6558	0.0008
P46782	RPS5	40S ribosomal protein S5	0.6552	0.0306
P05387	RPLP2	60S acidic ribosomal protein P2	0.6552	0.0308
P83731	RPL24	60S ribosomal protein L24	0.6513	0.0209
P36578	RPL4	60S ribosomal protein L4	0.6419	0.0007
P61313	RPL15	60S ribosomal protein L15	0.6406	0.0356
P18621	RPL17	60S ribosomal protein L17	0.6381	0.0012
P62917	RPL8	60S ribosomal protein L8	0.6269	0.0059
P62851	RPS25	40S ribosomal protein S25	0.6194	0.0188
P62241	RPS8	40S ribosomal protein S8	0.6189	0.0002
P26373	RPL13	60S ribosomal protein L13	0.6058	0
P40429	RPL13A	60S ribosomal protein L13a	0.602	0.0023
P62249	RPS16	40S ribosomal protein S16	0.5855	0.0011
P0CW22	RPS17L	40S ribosomal protein S17-like	0.5842	0.0084
P31949	S100A11	Protein S100-A11	0.5643	0.0007
P46783	RPS10	40S ribosomal protein S10	0.5605	0.0177
P42766	RPL35	60S ribosomal protein L35	0.5596	0.019
