# Supplementary material for: PPP2R1A regulated by PAX3/FOXO1 fusion contributes to the acquisition of aggressive behavior in PAX3/FOXO1-positive alveolar rhabdomyosarcoma
Source: Oncotarget. 2018 May 18;9(38):25206–15. doi: 10.18632/oncotarget.25392 (PMC5982774; doi:10.18632/oncotarget.25392)
Supplement: Supplementary file 5 [file oncotarget-09-25206-s005.xlsx]

## Sheet: Sheet1
Supplemental Table 4: Rh41_B
Accession no.	Symbol	Protein name	Fold difference	P value
P02768	ALB	Serum albumin	2.8979	0.0405
P01023	A2M	Alpha-2-macroglobulin	2.5004	0.0062
P68032	ACTC1	Actin, alpha cardiac muscle 1	2.4928	0.003
P05976	MYL1	Myosin light chain 1/3, skeletal muscle isoform	2.366	0.001
P12829	MYL4	Myosin light chain 4	2.1793	0.0062
P06732	CKM	Creatine kinase M-type	2.1242	0.0049
Q96C19	EFHD2	EF-hand domain-containing protein D2	2.0194	0.002
P12277	CKB	Creatine kinase B-type	1.8125	0
O60662	KLHL41	Kelch-like protein 41	1.7886	0.0001
Q8IWX7	UNC45B	Protein unc-45 homolog B	1.7637	0
P13797	PLS3	Plastin-3	1.7559	0.0006
P29966	MARCKS	Myristoylated alanine-rich C-kinase substrate	1.6985	0.0194
Q9Y281	CFL2	Cofilin-2	1.6705	0.0004
P30041	PRDX6	Peroxiredoxin-6	1.6579	0
P13591	NCAM1	Neural cell adhesion molecule 1	1.625	0.012
P46821	MAP1B	Microtubule-associated protein 1B	1.6175	0.0323
P04792	HSPB1	Heat shock protein beta-1	1.6159	0.0036
P07108	DBI	Acyl-CoA-binding protein	1.5846	0.0484
Q15417	CNN3	Calponin-3	1.5548	0.0343
P08237	PFKM	ATP-dependent 6-phosphofructokinase, muscle type	1.4814	0.0035
P48735	IDH2	Isocitrate dehydrogenase [NADP], mitochondrial	1.4708	0.0002
P48681	NES	Nestin	1.4653	0
P17661	DES	Desmin	1.463	0.0001
O00499	BIN1	Myc box-dependent-interacting protein 1	1.4227	0.0182
P40123	CAP2	Adenylyl cyclase-associated protein 2	1.4165	0.0018
Q53GG5-2	PDLIM3	Isoform 2 of PDZ and LIM domain protein 3	1.4142	0.0285
Q14160	SCRIB	Protein scribble homolog	1.3937	0.0357
Q15274	QPRT	Nicotinate-nucleotide pyrophosphorylase [carboxylating]	1.39	0.002
Q9UNF1	MAGED2	Melanoma-associated antigen D2	1.3818	0.007
P07355	ANXA2	Annexin A2	1.3807	0.0028
O43852-3	CALU	Isoform 3 of Calumenin	1.3559	0.0001
Q96AY3	FKBP10	Peptidyl-prolyl cis-trans isomerase FKBP10	1.3527	0.0029
Q9UPN3-5	MACF1	Isoform 4 of Microtubule-actin cross-linking factor 1, isoforms 1/2/3/5	1.3519	0.0354
P14649	MYL6B	Myosin light chain 6B	1.3435	0.0276
O60664	PLIN3	Perilipin-3	1.3344	0.0362
Q8IV08	PLD3	Phospholipase D3	1.3304	0.0038
P00568	AK1	Adenylate kinase isoenzyme 1	1.3281	0.0068
Q13813	SPTAN1	Spectrin alpha chain, non-erythrocytic 1	1.3275	0
Q9UJ70-2	NAGK	Isoform 2 of N-acetyl-D-glucosamine kinase	1.3237	0.0119
Q9BUF5	TUBB6	Tubulin beta-6 chain	1.3113	0.006
P27824-2	CANX	Isoform 2 of Calnexin	1.2933	0.0083
Q06210	GFPT1	Glutamine--fructose-6-phosphate aminotransferase [isomerizing] 1	1.291	0.0011
P61158	ACTR3	Actin-related protein 3	1.2844	0.0429
Q14315	FLNC	Filamin-C	1.2842	0
Q99798	ACO2	Aconitate hydratase, mitochondrial	1.2752	0.0019
P55786	NPEPPS	Puromycin-sensitive aminopeptidase	1.2743	0.0017
P18206	VCL	Vinculin	1.267	0.0007
P04075	ALDOA	Fructose-bisphosphate aldolase A	1.2577	0.008
Q8N8S7	ENAH	Protein enabled homolog	1.2482	0.0386
Q01082	SPTBN1	Spectrin beta chain, non-erythrocytic 1	1.231	0.0015
P09622	DLD	Dihydrolipoyl dehydrogenase, mitochondrial	1.2119	0.0053
P07237	P4HB	Protein disulfide-isomerase	1.2012	0.0204
P20340	RAB6A	Ras-related protein Rab-6A	1.1929	0.0382
P15121	AKR1B1	Aldose reductase	1.1923	0.0257
Q15084	PDIA6	Protein disulfide-isomerase A6	1.1918	0.0045
Q14204	DYNC1H1	Cytoplasmic dynein 1 heavy chain 1	1.1816	0.0141
Q06323	PSME1	Proteasome activator complex subunit 1	1.1799	0.0492
P40939	HADHA	Trifunctional enzyme subunit alpha, mitochondrial	1.1695	0.0344
P53396	ACLY	ATP-citrate synthase	1.1688	0
P55072	VCP	Transitional endoplasmic reticulum ATPase	1.1572	0.0243
Q09666	AHNAK	Neuroblast differentiation-associated protein AHNAK	1.1492	0.0049
P30084	ECHS1	Enoyl-CoA hydratase, mitochondrial	1.1405	0.0315
Q16531	DDB1	DNA damage-binding protein 1	1.1391	0.0343
P26038	MSN	Moesin	1.1375	0.0428
P30101	PDIA3	Protein disulfide-isomerase A3	1.1272	0.0054
Q00610	CLTC	Clathrin heavy chain 1	1.0841	0.0476
P42704	LRPPRC	Leucine-rich PPR motif-containing protein, mitochondrial	0.9125	0.0492
P14868	DARS	Aspartate--tRNA ligase, cytoplasmic	0.8839	0.0089
P38646	HSPA9	Stress-70 protein, mitochondrial	0.8803	0.0127
P33993	MCM7	DNA replication licensing factor MCM7	0.8769	0.0372
P22102	GART	Trifunctional purine biosynthetic protein adenosine-3	0.8688	0.0339
P19338	NCL	Nucleolin	0.8637	0.0189
P11586	MTHFD1	C-1-tetrahydrofolate synthase, cytoplasmic	0.8613	0.0015
P31939	ATIC	Bifunctional purine biosynthesis protein PURH	0.8596	0.0076
P27708	CAD	CAD protein	0.8594	0.0049
P55060	CSE1L	Exportin-2	0.8509	0.0002
Q02790	FKBP4	Peptidyl-prolyl cis-trans isomerase FKBP4	0.8413	0.03
P50990	CCT8	T-complex protein 1 subunit theta	0.8405	0.0273
P50991	CCT4	T-complex protein 1 subunit delta	0.8362	0.0054
P10809	HSPD1	60 kDa heat shock protein, mitochondrial	0.8359	0.0058
P52272	HNRNPM	Heterogeneous nuclear ribonucleoprotein M	0.8356	0.0168
Q15021	NCAPD2	Condensin complex subunit 1	0.8344	0.039
Q13200	PSMD2	26S proteasome non-ATPase regulatory subunit 2	0.8323	0.027
P50454	SERPINH1	Serpin H1	0.8317	0.0167
P46781	RPS9	40S ribosomal protein S9	0.8272	0.043
P25705	ATP5A1	ATP synthase subunit alpha, mitochondrial	0.826	0.0129
Q14566	MCM6	DNA replication licensing factor MCM6	0.8257	0.0209
P48643	CCT5	T-complex protein 1 subunit epsilon	0.8236	0.0157
Q00839	HNRNPU	Heterogeneous nuclear ribonucleoprotein U	0.8226	0.0039
P00966	ASS1	Argininosuccinate synthase	0.8198	0.0402
P06748	NPM1	Nucleophosmin	0.8128	0.0236
P34897	SHMT2	Serine hydroxymethyltransferase, mitochondrial	0.8116	0.0004
P78371	CCT2	T-complex protein 1 subunit beta	0.8091	0.002
P17987	TCP1	T-complex protein 1 subunit alpha	0.7997	0.0033
P08107	HSPA1A	Heat shock 70 kDa protein 1A/1B	0.7987	0.0002
P35613-2	BSG	Isoform 2 of Basigin	0.7958	0.0408
P00338	LDHA	L-lactate dehydrogenase A chain	0.7886	0.0122
P60842	EIF4A1	Eukaryotic initiation factor 4A-I	0.7858	0.0064
P07900	HSP90AA1	Heat shock protein HSP 90-alpha	0.7844	0.0032
Q9Y266	NUDC	Nuclear migration protein nudC	0.784	0.0005
Q92598	HSPH1	Heat shock protein 105 kDa	0.7786	0.0004
P62277	RPS13	40S ribosomal protein S13	0.7763	0.0153
Q9NZI8	IGF2BP1	Insulin-like growth factor 2 mRNA-binding protein 1	0.7762	0.0073
P62633	CNBP	Cellular nucleic acid-binding protein	0.7723	0.0368
P46778	RPL21	60S ribosomal protein L21	0.7721	0.0169
Q5JWF2	GNAS	Guanine nucleotide-binding protein G(s) subunit alpha isoforms XLas	0.7674	0.0284
Q00534	CDK6	Cyclin-dependent kinase 6	0.7614	0.0052
P49915	GMPS	GMP synthase [glutamine-hydrolyzing]	0.758	0.0244
Q9Y617	PSAT1	Phosphoserine aminotransferase	0.7573	0.0194
P63244	GNB2L1	Guanine nucleotide-binding protein subunit beta-2-like 1	0.7527	0.0146
P62906	RPL10A	60S ribosomal protein L10a	0.7527	0.0314
P62888	RPL30	60S ribosomal protein L30	0.7511	0.0323
P12004	PCNA	Proliferating cell nuclear antigen	0.7479	0.0008
P61353	RPL27	60S ribosomal protein L27	0.7293	0.0398
Q8NC51	SERBP1	Plasminogen activator inhibitor 1 RNA-binding protein	0.729	0.0006
Q9UQ80	PA2G4	Proliferation-associated protein 2G4	0.7277	0.0014
P18124	RPL7	60S ribosomal protein L7	0.6992	0.0005
P61247	RPS3A	40S ribosomal protein S3a	0.6965	0.0011
P61254	RPL26	60S ribosomal protein L26	0.6905	0.0268
P46782	RPS5	40S ribosomal protein S5	0.6896	0.0043
P46777	RPL5	60S ribosomal protein L5	0.6891	0.0191
Q6IBS0	TWF2	Twinfilin-2	0.685	0.0466
P62269	RPS18	40S ribosomal protein S18	0.6849	0.0009
P62750	RPL23A	60S ribosomal protein L23a	0.6784	0.0037
P62753	RPS6	40S ribosomal protein S6	0.6781	0.0138
P10599	TXN	Thioredoxin	0.677	0.0072
P25398	RPS12	40S ribosomal protein S12	0.6715	0.0106
P32969	RPL9	60S ribosomal protein L9	0.6695	0.0202
P55210	CASP7	Caspase-7	0.6665	0.0404
P62701	RPS4X	40S ribosomal protein S4, X isoform	0.6656	0.0069
P18621	RPL17	60S ribosomal protein L17	0.6655	0.0159
P39023	RPL3	60S ribosomal protein L3	0.6651	0.0001
P52292	KPNA2	Importin subunit alpha-1	0.6629	0.0052
P36578	RPL4	60S ribosomal protein L4	0.6581	0.0003
Q9NR31	SAR1A	GTP-binding protein SAR1a	0.6574	0.0359
P30050	RPL12	60S ribosomal protein L12	0.6544	0.0048
P61313	RPL15	60S ribosomal protein L15	0.6456	0.0025
P84098	RPL19	60S ribosomal protein L19	0.6434	0.0068
P83731	RPL24	60S ribosomal protein L24	0.6412	0.0035
P62241	RPS8	40S ribosomal protein S8	0.6208	0.0384
P62249	RPS16	40S ribosomal protein S16	0.6187	0.0029
Q02543	RPL18A	60S ribosomal protein L18a	0.609	0.0054
P26373	RPL13	60S ribosomal protein L13	0.6083	0.0002
P50914	RPL14	60S ribosomal protein L14	0.6047	0.0225
P40429	RPL13A	60S ribosomal protein L13a	0.6032	0.0065
P62081	RPS7	40S ribosomal protein S7	0.6016	0.0476
P05387	RPLP2	60S acidic ribosomal protein P2	0.6001	0.005
P0CW22	RPS17L	40S ribosomal protein S17-like	0.5766	0.026
P42766	RPL35	60S ribosomal protein L35	0.5709	0.0206
Q15185	PTGES3	Prostaglandin E synthase 3	0.5627	0.0187
P46783	RPS10	40S ribosomal protein S10	0.5446	0.0096
