# Supplementary material for: PPP2R1A regulated by PAX3/FOXO1 fusion contributes to the acquisition of aggressive behavior in PAX3/FOXO1-positive alveolar rhabdomyosarcoma
Source: Oncotarget. 2018 May 18;9(38):25206–15. doi: 10.18632/oncotarget.25392 (PMC5982774; doi:10.18632/oncotarget.25392)
Supplement: Supplementary file 6 [file oncotarget-09-25206-s006.xlsx]

## Sheet: Sheet1
Supplemental Table 5: Rh4_A
Accession no.	Symbol	Protein name	Fold difference	P value
Q8NB12	SMYD1	Histone-lysine N-methyltransferase SMYD1	2.4129	0.0429
O00499-6	BIN1	Isoform II2 of Myc box-dependent-interacting protein 1	2.15	0.0165
P30041	PRDX6	Peroxiredoxin-6	2.0568	0
Q15417	CNN3	Calponin-3	1.9767	0.0004
P68032	ACTC1	Actin, alpha cardiac muscle 1	1.9441	0.0039
Q01995	TAGLN	Transgelin	1.8826	0.027
P09493-3	TPM1	Isoform 3 of Tropomyosin alpha-1 chain	1.7587	0.0001
Q8IWX7	UNC45B	Protein unc-45 homolog B	1.7024	0.0009
P59998	ARPC4	Actin-related protein 2/3 complex subunit 4	1.6673	0.0218
Q14315	FLNC	Filamin-C	1.5283	0
Q9BUF5	TUBB6	Tubulin beta-6 chain	1.5208	0
P50440-2	GATM	Isoform 2 of Glycine amidinotransferase, mitochondrial	1.5178	0.0061
O60568	PLOD3	Procollagen-lysine,2-oxoglutarate 5-dioxygenase 3	1.5082	0.0161
Q5GLZ8	HERC4	Probable E3 ubiquitin-protein ligase HERC4	1.5	0.0408
P07951-2	TPM2	Isoform 2 of Tropomyosin beta chain	1.4769	0.0133
O94855	SEC24D	Protein transport protein Sec24D	1.4732	0.0457
P12814	ACTN1	Alpha-actinin-1	1.4521	0
Q9UPN3	MACF1	Microtubule-actin cross-linking factor 1, isoforms 1/2/3/5	1.4464	0.0203
P13797	PLS3	Plastin-3	1.4148	0
Q9BVA1	TUBB2B	Tubulin beta-2B chain	1.3711	0.0389
Q99439	CNN2	Calponin-2	1.3599	0.0028
P38606	ATP6V1A	V-type proton ATPase catalytic subunit A	1.3535	0.0309
Q13404-1	UBE2V1	Isoform 1 of Ubiquitin-conjugating enzyme E2 variant 1	1.3526	0.0125
P07237	P4HB	Protein disulfide-isomerase	1.3485	0
Q9Y281	CFL2	Cofilin-2	1.3465	0.0323
Q9BSJ8	ESYT1	Extended synaptotagmin-1	1.3464	0.0014
P04406	GAPDH	Glyceraldehyde-3-phosphate dehydrogenase	1.346	0.0005
P04792	HSPB1	Heat shock protein beta-1	1.3428	0.0037
Q8TAT6	NPLOC4	Nuclear protein localization protein 4 homolog	1.3391	0.0267
Q8NBJ5	COLGALT1	Procollagen galactosyltransferase 1	1.3382	0.0037
P06744	GPI	Glucose-6-phosphate isomerase	1.3316	0.0002
P13591	NCAM1	Neural cell adhesion molecule 1	1.3254	0.0152
Q13098	GPS1	COP9 signalosome complex subunit 1 OS	1.3253	0.0122
P78559	MAP1A	Microtubule-associated protein 1A	1.3217	0.0122
P30086	PEBP1	Phosphatidylethanolamine-binding protein 1	1.3177	0.0259
O94979	SEC31A	Protein transport protein Sec31A	1.3165	0
Q15021	NCAPD2	Condensin complex subunit 1	1.3106	0.0326
P42126	ECI1	Enoyl-CoA delta isomerase 1, mitochondrial	1.3046	0.0361
P58546	MTPN	Myotrophin	1.2996	0.0353
P52306	RAP1GDS1	Rap1 GTPase-GDP dissociation stimulator 1	1.2938	0.0085
P18206	VCL	Vinculin	1.2796	0
Q13011	ECH1	Delta(3,5)-Delta(2,4)-dienoyl-CoA isomerase, mitochondrial	1.2729	0.0059
Q99798	ACO2	Aconitate hydratase, mitochondrial	1.2724	0.0134
P04075-2	ALDOA	Isoform 2 of Fructose-bisphosphate aldolase A	1.2723	0
Q96A72	MAGOHB	Protein mago nashi homolog 2	1.2675	0.0228
P29401	TKT	Transketolase	1.2658	0.0001
P35579	MYH9	Myosin-9	1.2629	0
P48735	IDH2	Isocitrate dehydrogenase [NADP], mitochondrial	1.2621	0.0033
P60953	CDC42	Cell division control protein 42 homolog	1.2489	0.0213
P10644	PRKAR1A	cAMP-dependent protein kinase type I-alpha regulatory subunit	1.2395	0.0105
Q99497	PARK7	Protein deglycase DJ-1	1.234	0.0247
Q92890	UFD1L	Ubiquitin fusion degradation protein 1 homolog	1.2336	0.0338
P15121	AKR1B1	Aldose reductase	1.2299	0.0009
P08758	ANXA5	Annexin A5	1.2288	0.0449
Q00610	CLTC	Clathrin heavy chain 1	1.2274	0
Q09666	AHNAK	Neuroblast differentiation-associated protein AHNAK	1.2206	0.0052
Q16555	DPYSL2	Dihydropyrimidinase-related protein 2	1.2197	0.0318
P52209	PGD	6-phosphogluconate dehydrogenase, decarboxylating	1.2169	0.0033
P46940	IQGAP1	Ras GTPase-activating-like protein IQGAP1	1.2155	0.0001
P57737-3	CORO7	Isoform 3 of Coronin-7	1.2154	0.0418
P08237	PFKM	ATP-dependent 6-phosphofructokinase, muscle type	1.2121	0.029
P09496-2	CLTA	Isoform Non-brain of Clathrin light chain A	1.2039	0.0201
P12277	CKB	Creatine kinase B-type	1.1978	0.0004
P06733	ENO1	Alpha-enolase	1.1957	0.0114
P21333	FLNA	Filamin-A	1.1881	0
P40926	MDH2	Malate dehydrogenase, mitochondrial	1.183	0.0012
O43252	PAPSS1	Bifunctional 3'-phosphoadenosine 5'-phosphosulfate synthase 1	1.1829	0.0169
O95302	FKBP9	Peptidyl-prolyl cis-trans isomerase FKBP9	1.1689	0.0495
P05023	ATP1A1	Sodium/potassium-transporting ATPase subunit alpha-1	1.1677	0.0482
Q14974	KPNB1	Importin subunit beta-1	1.1589	0.0172
P27816	MAP4	Microtubule-associated protein 4	1.1522	0.0211
P00338	LDHA	L-lactate dehydrogenase A chain	1.1517	0.015
P15170-3	GSPT1	Isoform 3 of Eukaryotic peptide chain release factor GTP-binding subunit ERF3A	1.151	0.0426
O60662	KLHL41	Kelch-like protein 41	1.1483	0.0062
P11586	MTHFD1	C-1-tetrahydrofolate synthase, cytoplasmic	1.1419	0.0012
Q16531	DDB1	DNA damage-binding protein 1	1.1368	0.0277
O43707	ACTN4	Alpha-actinin-4	1.1276	0.0058
Q13813	SPTAN1	Spectrin alpha chain, non-erythrocytic 1	1.1207	0
P46459	NSF	Vesicle-fusing ATPase	1.1207	0.0493
Q01082	SPTBN1	Spectrin beta chain, non-erythrocytic 1	1.116	0.0246
P53396	ACLY	ATP-citrate synthase	1.1071	0.0053
Q9Y490	TLN1	Talin-1	1.102	0.0079
Q06210	GFPT1	Glutamine--fructose-6-phosphate aminotransferase [isomerizing] 1	1.082	0.0458
P48681	NES	Nestin	0.9092	0.0059
P55060	CSE1L	Exportin-2	0.8984	0.0088
P48643	CCT5	T-complex protein 1 subunit epsilon	0.8977	0.0303
P50990	CCT8	T-complex protein 1 subunit theta	0.8975	0.011
P38646	HSPA9	Stress-70 protein, mitochondrial	0.8947	0.0059
Q8N163	CCAR2	Cell cycle and apoptosis regulator protein 2	0.8906	0.0215
Q16658	FSCN1	Fascin	0.8893	0.0189
P11021	HSPA5	78 kDa glucose-regulated protein	0.8858	0.0104
P34897	SHMT2	Serine hydroxymethyltransferase, mitochondrial	0.8842	0.0095
Q13263	TRIM28	Transcription intermediary factor 1-beta	0.8817	0.0137
P28838	LAP3	Cytosol aminopeptidase	0.8801	0.0148
Q9Y265	RUVBL1	RuvB-like 1	0.8786	0.0097
P78371	CCT2	T-complex protein 1 subunit beta	0.8779	0.0055
P12004	PCNA	Proliferating cell nuclear antigen	0.8748	0.0391
Q8NC51	SERBP1	Plasminogen activator inhibitor 1 RNA-binding protein	0.8519	0.0193
Q92598	HSPH1	Heat shock protein 105 kDa	0.8504	0.0019
P62316	SNRPD2	Small nuclear ribonucleoprotein Sm D2	0.8492	0.0459
P10809	HSPD1	60 kDa heat shock protein, mitochondrial	0.8458	0.0005
P42704	LRPPRC	Leucine-rich PPR motif-containing protein, mitochondrial	0.8455	0.0006
P11047	LAMC1	Laminin subunit gamma-1	0.8347	0.0289
O75643	SNRNP200	U5 small nuclear ribonucleoprotein 200 kDa helicase	0.8336	0.0086
P78417	GSTO1	Glutathione S-transferase omega-1	0.8215	0.0224
Q13177	PAK2	Serine/threonine-protein kinase PAK 2	0.8202	0.0428
Q15293	RCN1	Reticulocalbin-1	0.8183	0.0093
O15460-2	P4HA2	Isoform IIa of Prolyl 4-hydroxylase subunit alpha-2	0.8175	0.0203
Q01518	CAP1	Adenylyl cyclase-associated protein 1	0.8144	0.0033
P09622	DLD	Dihydrolipoyl dehydrogenase, mitochondrial	0.8131	0.0367
P61221	ABCE1	ATP-binding cassette sub-family E member 1	0.8092	0.0202
Q9HAV7	GRPEL1	GrpE protein homolog 1, mitochondrial	0.8084	0.0142
P55786	NPEPPS	Puromycin-sensitive aminopeptidase	0.8053	0.0002
P06576	ATP5B	ATP synthase subunit beta, mitochondrial	0.7975	0.0036
P22234	PAICS	Multifunctional protein ADE2	0.7974	0
P19338	NCL	Nucleolin	0.7934	0.0011
Q9Y2Z0	SUGT1	Suppressor of G2 allele of SKP1 homolog	0.7924	0.0079
P04843	RPN1	Dolichyl-diphosphooligosaccharide--protein glycosyltransferase subunit 1	0.7911	0.0286
Q9BXK5	BCL2L13	Bcl-2-like protein 13	0.7851	0.0449
P02786	TFRC	Transferrin receptor protein 1	0.7829	0.0068
Q9Y680	FKBP7	Peptidyl-prolyl cis-trans isomerase FKBP7	0.7785	0.0393
Q14257	RCN2	Reticulocalbin-2	0.7781	0.028
P62424	RPL7A	60S ribosomal protein L7a	0.7775	0.0099
P06748	NPM1	Nucleophosmin	0.7697	0.031
P24539	ATP5F1	ATP synthase F(0) complex subunit B1, mitochondrial	0.7679	0.0423
Q15631	TSN	Translin	0.7644	0.0333
Q12905	ILF2	Interleukin enhancer-binding factor 2	0.7605	0.0174
P07602	PSAP	Prosaposin	0.7551	0.0157
Q15029	EFTUD2	116 kDa U5 small nuclear ribonucleoprotein component	0.748	0.0002
P07437	TUBB	Tubulin beta chain	0.7448	0.0439
P08670	VIM	Vimentin	0.7369	0.0002
P08195	SLC3A2	4F2 cell-surface antigen heavy chain	0.7308	0.0071
P16401	HIST1H1B	Histone H1.5	0.7227	0.0442
Q14978	NOLC1	Nucleolar and coiled-body phosphoprotein 1	0.7147	0.0018
Q9NUQ6-3	SPATS2L	Isoform 3 of SPATS2-like protein	0.7056	0.0158
Q6ZMU5	TRIM72	Tripartite motif-containing protein 72	0.7047	0
Q14240	EIF4A2	Eukaryotic initiation factor 4A-II	0.6931	0.0159
Q9NSE4	IARS2	Isoleucine--tRNA ligase, mitochondrial	0.6859	0.0355
Q08945	SSRP1	FACT complex subunit SSRP1	0.6852	0.0016
Q9Y5K5	UCHL5	Ubiquitin carboxyl-terminal hydrolase isozyme L5	0.6842	0.0425
Q12874	SF3A3	Splicing factor 3A subunit 3	0.6838	0.0118
P06865	HEXA	Beta-hexosaminidase subunit alpha	0.6752	0.0124
Q15363	TMED2	Transmembrane emp24 domain-containing protein 2	0.6637	0.0125
P23381	WARS	Tryptophan--tRNA ligase, cytoplasmic	0.6552	0
P11216	PYGB	Glycogen phosphorylase, brain form	0.6515	0.0173
Q9Y5B9	SUPT16H	FACT complex subunit SPT16	0.613	0.0014
P31949	S100A11	Protein S100-A11	0.4811	0.0017
O75531	BANF1	Barrier-to-autointegration factor	0.4753	0.0322
