# Supplementary material for: PPP2R1A regulated by PAX3/FOXO1 fusion contributes to the acquisition of aggressive behavior in PAX3/FOXO1-positive alveolar rhabdomyosarcoma
Source: Oncotarget. 2018 May 18;9(38):25206–15. doi: 10.18632/oncotarget.25392 (PMC5982774; doi:10.18632/oncotarget.25392)
Supplement: Supplementary file 7 [file oncotarget-09-25206-s007.xlsx]

## Sheet: Sheet1
Supplemental Table 6: Rh4_B
Accession no.	Symbol	Protein name	Fold difference	P value
P63313	TMSB10	Thymosin beta-10	1.7706	0.0106
P15559	NQO1	NAD(P)H dehydrogenase [quinone] 1	1.7026	0
P09493-3	TPM1	Isoform 3 of Tropomyosin alpha-1 chain	1.6385	0.0031
O43852	CALU	Calumenin	1.6247	0.0008
P29401	TKT	Transketolase	1.6029	0
P12814	ACTN1	Alpha-actinin-1	1.6024	0
Q01995	TAGLN	Transgelin	1.5853	0.0311
P07237	P4HB	Protein disulfide-isomerase	1.5678	0
P29966	MARCKS	Myristoylated alanine-rich C-kinase substrate	1.5649	0.0054
Q96K17	BTF3L4	Transcription factor BTF3 homolog 4	1.5442	0.0337
Q8IXJ6	SIRT2	NAD-dependent protein deacetylase sirtuin-2	1.5353	0.0499
P02511	CRYAB	Alpha-crystallin B chain	1.5318	0.0251
P35609-2	ACTN2	Isoform 2 of Alpha-actinin-2	1.5023	0.0062
P08962	CD63	CD63 antigen	1.4944	0.0088
Q15121	PEA15	Astrocytic phosphoprotein PEA-15	1.4341	0.0071
P60981	DSTN	Destrin	1.4153	0.0108
P08758	ANXA5	Annexin A5	1.4134	0.0025
Q9Y281	CFL2	Cofilin-2	1.4133	0.0004
Q14847	LASP1	LIM and SH3 domain protein 1	1.4041	0.0104
Q15417	CNN3	Calponin-3	1.4039	0.0297
P30041	PRDX6	Peroxiredoxin-6	1.4008	0.0001
P11498	PC	Pyruvate carboxylase, mitochondrial	1.382	0.0249
O95336	PGLS	6-phosphogluconolactonase	1.3658	0.0486
P13674	P4HA1	Prolyl 4-hydroxylase subunit alpha-1	1.3596	0.0372
P18206	VCL	Vinculin	1.3552	0
Q14315	FLNC	Filamin-C	1.355	0
P23528	CFL1	Cofilin-1	1.3543	0.0289
O94979	SEC31A	Protein transport protein Sec31A	1.3527	0.0015
Q96AY3	FKBP10	Peptidyl-prolyl cis-trans isomerase FKBP10	1.3339	0.0028
Q13404-1	UBE2V1	Isoform 1 of Ubiquitin-conjugating enzyme E2 variant 1	1.3158	0.0168
P35579	MYH9	Myosin-9	1.3147	0
P21333	FLNA	Filamin-A	1.3117	0
Q9BX67	JAM3	Junctional adhesion molecule C	1.3061	0.0144
P13797	PLS3	Plastin-3	1.3044	0.003
Q16881	TXNRD1	Thioredoxin reductase 1, cytoplasmic	1.3044	0.0067
O43707	ACTN4	Alpha-actinin-4	1.2899	0
O60664	PLIN3	Perilipin-3	1.2891	0.0385
P06744	GPI	Glucose-6-phosphate isomerase	1.2627	0.0005
P04075-2	ALDOA	Isoform 2 of Fructose-bisphosphate aldolase A	1.2622	0.0001
P07910	HNRNPC	Heterogeneous nuclear ribonucleoproteins C1/C2	1.2607	0.011
Q15436	SEC23A	Protein transport protein Sec23A	1.2592	0.0424
Q16555	DPYSL2	Dihydropyrimidinase-related protein 2	1.255	0.0081
P10155	TROVE2	60 kDa SS-A/Ro ribonucleoprotein	1.249	0.0229
Q14974	KPNB1	Importin subunit beta-1	1.2489	0.0012
P55010	EIF5	Eukaryotic translation initiation factor 5	1.2421	0.0252
P08237	PFKM	ATP-dependent 6-phosphofructokinase, muscle type	1.2347	0.013
P04406	GAPDH	Glyceraldehyde-3-phosphate dehydrogenase	1.2335	0.0128
O60763	USO1	General vesicular transport factor p115	1.2297	0.0009
P17655	CAPN2	Calpain-2 catalytic subunit	1.2269	0.0399
P62826	RAN	GTP-binding nuclear protein Ran	1.2261	0.011
Q13098	GPS1	COP9 signalosome complex subunit 1 OS	1.2213	0.0375
Q09161	NCBP1	Nuclear cap-binding protein subunit 1	1.2201	0.0266
Q9BSJ8	ESYT1	Extended synaptotagmin-1	1.2188	0.0041
P54727	RAD23B	UV excision repair protein RAD23 homolog B	1.2167	0.0153
P09496-2	CLTA	Isoform Non-brain of Clathrin light chain A	1.2074	0.0205
P23284	PPIB	Peptidyl-prolyl cis-trans isomerase B	1.2034	0.004
Q00610	CLTC	Clathrin heavy chain 1	1.1987	0
P26038	MSN	Moesin	1.1806	0.0128
Q8NBJ5	COLGALT1	Procollagen galactosyltransferase 1	1.1781	0.0238
P06733	ENO1	Alpha-enolase	1.1744	0.0318
P49189	ALDH9A1	4-trimethylaminobutyraldehyde dehydrogenase	1.1701	0.0325
O43252	PAPSS1	Bifunctional 3'-phosphoadenosine 5'-phosphosulfate synthase 1	1.1627	0.0268
P30153	PPP2R1A	Serine/threonine-protein phosphatase 2A 65 kDa regulatory subunit A alpha isoform	1.1616	0.0127
Q01082	SPTBN1	Spectrin beta chain, non-erythrocytic 1	1.1572	0.0007
Q99497	PARK7	Protein deglycase DJ-1	1.1486	0.0248
Q13813	SPTAN1	Spectrin alpha chain, non-erythrocytic 1	1.1233	0
Q9Y490	TLN1	Talin-1	1.1227	0.0024
P46940	IQGAP1	Ras GTPase-activating-like protein IQGAP1	1.122	0.0038
P08133	ANXA6	Annexin A6	1.1204	0.0132
Q06210	GFPT1	Glutamine--fructose-6-phosphate aminotransferase [isomerizing] 1	1.1144	0.0039
P07814	EPRS	Bifunctional glutamate/proline--tRNA ligase	1.1057	0.034
P11021	HSPA5	78 kDa glucose-regulated protein	1.0802	0.0489
P53396	ACLY	ATP-citrate synthase	1.0789	0.0389
P40227	CCT6A	T-complex protein 1 subunit zeta	0.9157	0.0308
P05455	SSB	Lupus La protein	0.8966	0.0428
P55060	CSE1L	Exportin-2	0.8893	0.0056
Q14566	MCM6	DNA replication licensing factor MCM6	0.8793	0.0473
P10809	HSPD1	60 kDa heat shock protein, mitochondrial	0.8769	0.0046
P49368	CCT3	T-complex protein 1 subunit gamma	0.875	0.0005
P33991	MCM4	DNA replication licensing factor MCM4	0.8621	0.0013
P50990	CCT8	T-complex protein 1 subunit theta	0.8602	0.0006
O75347	TBCA	Tubulin-specific chaperone A	0.8592	0.0315
P28838	LAP3	Cytosol aminopeptidase	0.8542	0.0214
P19338	NCL	Nucleolin	0.8464	0.0252
P17987	TCP1	T-complex protein 1 subunit alpha	0.8425	0.002
P48643	CCT5	T-complex protein 1 subunit epsilon	0.8412	0.0011
P68371	TUBB4B	Tubulin beta-4B chain	0.838	0.0314
Q08945	SSRP1	FACT complex subunit SSRP1	0.8362	0.0093
Q99832	CCT7	T-complex protein 1 subunit eta	0.8344	0.0041
P78371	CCT2	T-complex protein 1 subunit beta	0.8337	0.0004
P49321	NASP	Nuclear autoantigenic sperm protein	0.8277	0.0048
Q8NC51	SERBP1	Plasminogen activator inhibitor 1 RNA-binding protein	0.8266	0.0221
Q99615	DNAJC7	DnaJ homolog subfamily C member 7	0.8159	0.0461
P80404	ABAT	4-aminobutyrate aminotransferase, mitochondrial	0.8036	0.0072
Q14978	NOLC1	Nucleolar and coiled-body phosphoprotein 1	0.7918	0.0046
Q9HAV7	GRPEL1	GrpE protein homolog 1, mitochondrial	0.7906	0.014
Q9Y2Z0	SUGT1	Suppressor of G2 allele of SKP1 homolog	0.7888	0.0219
P63279	UBE2I	SUMO-conjugating enzyme UBC9 OS	0.7868	0.025
Q13177	PAK2	Serine/threonine-protein kinase PAK 2	0.7847	0.0455
Q01518	CAP1	Adenylyl cyclase-associated protein 1	0.7811	0.0046
Q92598	HSPH1	Heat shock protein 105 kDa	0.7745	0
P18031	PTPN1	Tyrosine-protein phosphatase non-receptor type 1	0.7671	0.0137
P22234	PAICS	Multifunctional protein ADE2	0.7605	0.0004
P62314	SNRPD1	Small nuclear ribonucleoprotein Sm D1	0.7492	0.0126
P26583	HMGB2	High mobility group protein B2	0.7357	0.0175
P23381	WARS	Tryptophan--tRNA ligase, cytoplasmic	0.7321	0.001
P31949	S100A11	Protein S100-A11	0.7241	0.0273
Q15691	MAPRE1	Microtubule-associated protein RP/EB family member 1	0.6936	0.0182
Q9Y520-3	PRRC2C	Isoform 3 of Protein PRRC2C	0.6796	0.0426
O75531	BANF1	Barrier-to-autointegration factor	0.6773	0.0175
Q9Y5K5	UCHL5	Ubiquitin carboxyl-terminal hydrolase isozyme L5	0.6751	0.0397
Q96KB5	PBK	Lymphokine-activated killer T-cell-originated protein kinase	0.6572	0.016
Q04760	GLO1	Lactoylglutathione lyase	0.643	0.0051
Q5T7N3	KANK4	KN motif and ankyrin repeat domain-containing protein 4	0.591	0.0056
P40763	STAT3	Signal transducer and activator of transcription 3	0.589	0.0272
Q15185	PTGES3	Prostaglandin E synthase 3	0.565	0.0067
