# Supplementary material for: PPP2R1A regulated by PAX3/FOXO1 fusion contributes to the acquisition of aggressive behavior in PAX3/FOXO1-positive alveolar rhabdomyosarcoma
Source: Oncotarget. 2018 May 18;9(38):25206–15. doi: 10.18632/oncotarget.25392 (PMC5982774; doi:10.18632/oncotarget.25392)
Supplement: Supplementary file 8 [file oncotarget-09-25206-s008.xlsx]

## Sheet: Sheet1
Supplemental Table 7: Rh18_A
Accession no.	Symbol	Protein name	Fold difference	P value
P06732	CKM	Creatine kinase M-type	2.8954	0
P05976	MYL1	Myosin light chain 1/3, skeletal muscle isoform	2.1851	0.0055
P07951	TPM2	Tropomyosin beta chain	1.9109	0.0043
P17661	DES	Desmin	1.7945	0
P30041	PRDX6	Peroxiredoxin-6	1.7515	0.0001
Q9Y281	CFL2	Cofilin-2	1.7303	0.0079
Q8IWX7	UNC45B	Protein unc-45 homolog B	1.709	0
Q15417	CNN3	Calponin-3	1.6001	0.0003
P00568	AK1	Adenylate kinase isoenzyme 1	1.5554	0.0225
O60662	KLHL41	Kelch-like protein 41	1.4811	0
P10155	TROVE2	60 kDa SS-A/Ro ribonucleoprotein	1.4404	0.0239
P12277	CKB	Creatine kinase B-type	1.4389	0
P11498	PC	Pyruvate carboxylase, mitochondrial	1.4375	0.0178
Q9H3N1	TMX1	Thioredoxin-related transmembrane protein 1	1.4159	0.0362
Q86TD4	SRL	Sarcalumenin	1.4153	0
P35609	ACTN2	Alpha-actinin-2	1.3919	0.0114
P50440	GATM	Glycine amidinotransferase, mitochondrial	1.359	0.0423
P12829	MYL4	Myosin light chain 4	1.3578	0.0045
P48681	NES	Nestin	1.3136	0
P09455	RBP1	Retinol-binding protein 1	1.308	0.0089
Q9NTJ3	SMC4	Structural maintenance of chromosomes protein 4	1.3054	0.0257
P10644	PRKAR1A	cAMP-dependent protein kinase type I-alpha regulatory subunit	1.292	0.0004
Q14315	FLNC	Filamin-C	1.2857	0
P48735	IDH2	Isocitrate dehydrogenase [NADP], mitochondrial	1.2791	0
P04792	HSPB1	Heat shock protein beta-1	1.2555	0.0403
Q9NQC3	RTN4	Reticulon-4	1.2522	0.0114
P20929-3	NEB	Isoform 3 of Nebulin	1.2413	0.0092
Q02952	AKAP12	A-kinase anchor protein 12	1.2155	0.0471
P42765	ACAA2	3-ketoacyl-CoA thiolase, mitochondrial	1.2142	0.0061
Q16836	HADH	Hydroxyacyl-coenzyme A dehydrogenase, mitochondrial	1.2079	0.0087
O95861	BPNT1	3'(2'),5'-bisphosphate nucleotidase 1	1.2074	0.0255
P04075	ALDOA	Fructose-bisphosphate aldolase A	1.1986	0.0002
P40123	CAP2	Adenylyl cyclase-associated protein 2	1.1986	0.0172
P24752	ACAT1	Acetyl-CoA acetyltransferase, mitochondrial	1.1969	0.0129
P61604	HSPE1	10 kDa heat shock protein, mitochondrial	1.1841	0.0052
P38646	HSPA9	Stress-70 protein, mitochondrial	1.1833	0.0001
P49411	TUFM	Elongation factor Tu, mitochondrial	1.1703	0.0353
P51858	HDGF	Hepatoma-derived growth factor	1.1617	0.0222
P60174	TPI1	Triosephosphate isomerase	1.1601	0.0018
P00505	GOT2	Aspartate aminotransferase, mitochondrial	1.1573	0.0365
Q16531	DDB1	DNA damage-binding protein 1	1.1483	0.0075
P10809	HSPD1	60 kDa heat shock protein, mitochondrial	1.148	0.009
P09936	UCHL1	Ubiquitin carboxyl-terminal hydrolase isozyme L1	1.148	0.0314
P62937	PPIA	Peptidyl-prolyl cis-trans isomerase A	1.1307	0.0344
P07355	ANXA2	Annexin A2	1.1304	0.0284
P36871	PGM1	Phosphoglucomutase-1	1.1239	0.0307
P08670	VIM	Vimentin	1.1236	0.0022
P23526	AHCY	Adenosylhomocysteinase	1.1137	0.0192
P07195	LDHB	L-lactate dehydrogenase B chain	1.1054	0.0234
P06744	GPI	Glucose-6-phosphate isomerase	1.1022	0.0067
P34932	HSPA4	Heat shock 70 kDa protein 4	1.0954	0.0383
P11586	MTHFD1	C-1-tetrahydrofolate synthase, cytoplasmic	1.0853	0.0489
P49327	FASN	Fatty acid synthase	0.8954	0.0021
P55786	NPEPPS	Puromycin-sensitive aminopeptidase	0.8846	0.0033
Q9UQ80	PA2G4	Proliferation-associated protein 2G4	0.878	0.0452
Q01082	SPTBN1	Spectrin beta chain, non-erythrocytic 1	0.8669	0.0017
O43143	DHX15	Pre-mRNA-splicing factor ATP-dependent RNA helicase DHX15	0.8659	0.0333
Q9BWD1	ACAT2	Acetyl-CoA acetyltransferase, cytosolic	0.863	0.0242
Q01105-2	SET	Isoform 2 of Protein SET	0.8571	0.0138
Q14194	CRMP1	Dihydropyrimidinase-related protein 1	0.8569	0.0067
Q16658	FSCN1	Fascin	0.85	0.0062
P08865	RPSA	40S ribosomal protein SA	0.8488	0.0284
O75369-8	FLNB	Isoform 8 of Filamin-B	0.8409	0.0236
Q16555	DPYSL2	Dihydropyrimidinase-related protein 2	0.8334	0.0029
P35579	MYH9	Myosin-9	0.8324	0.0249
P46940	IQGAP1	Ras GTPase-activating-like protein IQGAP1	0.8238	0.0051
P31150	GDI1	Rab GDP dissociation inhibitor alpha	0.8184	0.0379
Q01518	CAP1	Adenylyl cyclase-associated protein 1	0.8179	0.003
P23381	WARS	Tryptophan--tRNA ligase, cytoplasmic	0.8161	0.0222
P40763	STAT3	Signal transducer and activator of transcription 3	0.8041	0.0133
P21333	FLNA	Filamin-A	0.8012	0
P29966	MARCKS	Myristoylated alanine-rich C-kinase substrate	0.7983	0.0211
P06753-2	TPM3	Isoform 2 of Tropomyosin alpha-3 chain	0.7798	0.0028
O15372	EIF3H	Eukaryotic translation initiation factor 3 subunit H	0.75	0.0474
Q16643	DBN1	Drebrin	0.747	0.0041
Q6ZMU5	TRIM72	Tripartite motif-containing protein 72	0.7393	0.0483
Q53GG5-2	PDLIM3	Isoform 2 of PDZ and LIM domain protein 3	0.7319	0.0084
Q9UHY1	NRBP1	Nuclear receptor-binding protein	0.7144	0.0451
Q9NRN7	AASDHPPT	L-aminoadipate-semialdehyde dehydrogenase-phosphopantetheinyl transferase	0.709	0.0285
P60709	ACTB	Actin, cytoplasmic 1	0.5831	0.0245
