# Supplementary material for: PPP2R1A regulated by PAX3/FOXO1 fusion contributes to the acquisition of aggressive behavior in PAX3/FOXO1-positive alveolar rhabdomyosarcoma
Source: Oncotarget. 2018 May 18;9(38):25206–15. doi: 10.18632/oncotarget.25392 (PMC5982774; doi:10.18632/oncotarget.25392)
Supplement: Supplementary file 9 [file oncotarget-09-25206-s009.xlsx]

## Sheet: Sheet1
	Supplemental Table 8: Rh18_B
	Accession no.	Symbol	Gene Name	Protein name	Fold difference	P value
	O95831	AIFM1	AIFM1	Apoptosis-inducing factor 1, mitochondrial	1.7855	0.0204
	P17661	DESM	DES	Desmin	1.7033	0
	P06732	KCRM	CKM	Creatine kinase M-type	1.6894	0
	P07951	TPM2	TPM2	Tropomyosin beta chain	1.6763	0.0058
	Q9Y281	COF2	CFL2	Cofilin-2	1.6736	0.0071
	P35609	ACTN2	ACTN2	Alpha-actinin-2	1.6236	0.0269
	P12829	MYL4	MYL4	Myosin light chain 4	1.5795	0.0026
	O60662	KLH41	KLHL41	Kelch-like protein 41	1.5617	0
	P37268	FDFT	FDFT1	Squalene synthase	1.561	0.0059
	P02511	CRYAB	CRYAB	Alpha-crystallin B chain	1.4672	0.002
	Q6FI81	CPIN1	CIAPIN1	Anamorsin	1.4599	0.0417
	Q8IWX7	UN45B	UNC45B	Protein unc-45 homolog B	1.4011	0.0003
	P30041	PRDX6	PRDX6	Peroxiredoxin-6	1.3837	0.0028
	O60664	PLIN3	PLIN3	Perilipin-3	1.3701	0.0233
	Q96C19	EFHD2	EFHD2	EF-hand domain-containing protein D2	1.3454	0.0325
	Q15417	CNN3	CNN3	Calponin-3	1.3087	0.0034
	Q02952	AKA12	AKAP12	A-kinase anchor protein 12	1.3054	0.0002
	Q9BW30	TPPP3	TPPP3	Tubulin polymerization-promoting protein family member 3	1.2778	0.0367
	P09455	RET1	RBP1	Retinol-binding protein 1	1.2737	0.0012
	Q9BPU6	DPYL5	DPYSL5	Dihydropyrimidinase-related protein 5	1.2637	0.0487
	P52306	GDS1	RAP1GDS1	Rap1 GTPase-GDP dissociation stimulator 1	1.2579	0.0297
	P12277	KCRB	CKB	Creatine kinase B-type	1.2531	0.0117
	P04075	ALDOA	ALDOA	Fructose-bisphosphate aldolase A	1.2449	0.0053
	Q8WUM4-2	PDC6I	PDCD6IP	Isoform 2 of Programmed cell death 6-interacting protein	1.2355	0.0277
	P02545	LMNA	LMNA	Prelamin-A/C	1.234	0.0294
	P48681	NEST	NES	Nestin	1.2177	0
	P04792	HSPB1	HSPB1	Heat shock protein beta-1	1.2174	0.0051
	Q9NQC3	RTN4	RTN4	Reticulon-4	1.2137	0.0417
	Q15293	RCN1	RCN1	Reticulocalbin-1	1.2095	0.0274
	Q14315	FLNC	FLNC	Filamin-C	1.2048	0
	P07602	SAP	PSAP	Prosaposin	1.2044	0.0407
	P42765	THIM	ACAA2	3-ketoacyl-CoA thiolase, mitochondrial	1.2009	0.0153
	P15311	EZRI	EZR	Ezrin	1.1992	0.0367
	O43852	CALU	CALU	Calumenin	1.1717	0.0133
	P30084	ECHM	ECHS1	Enoyl-CoA hydratase, mitochondrial	1.1668	0.0458
	Q15274	NADC	QPRT	Nicotinate-nucleotide pyrophosphorylase [carboxylating]	1.166	0.034
	P34932	HSP74	HSPA4	Heat shock 70 kDa protein 4	1.1577	0.0138
	P25786	PSA1	PSMA1	Proteasome subunit alpha type-1	1.1249	0.0425
	P80404	GABT	ABAT	4-aminobutyrate aminotransferase, mitochondrial	0.8483	0.0109
	Q01105-2	SET	SET	Isoform 2 of Protein SET	0.8464	0.0093
	P06753-2	TPM3	TPM3	Isoform 2 of Tropomyosin alpha-3 chain	0.8381	0.0279
	P33991	MCM4	MCM4	DNA replication licensing factor MCM4	0.8238	0.0239
	P62191	PRS4	PSMC1	26S protease regulatory subunit 4	0.815	0.0016
	P26583	HMGB2	HMGB2	High mobility group protein B2	0.8058	0.025
	Q14194	DPYL1	CRMP1	Dihydropyrimidinase-related protein 1	0.804	0.0003
	Q9NUQ6-2	SPS2L	SPATS2L	Isoform 2 of SPATS2-like protein	0.7778	0.0198
	P60953	CDC42	CDC42	Cell division control protein 42 homolog	0.748	0.0072
	P22087	FBRL	FBL	rRNA 2'-O-methyltransferase fibrillarin	0.7265	0.0239
	P28676	GRAN	GCA	Grancalcin	0.7012	0.049
	P31689	DNJA1	DNAJA1	DnaJ homolog subfamily A member 1	0.6982	0.0033
	P60709	ACTB	ACTB	Actin, cytoplasmic 1	0.663	0.0383
	P31150	GDIA	GDI1	Rab GDP dissociation inhibitor alpha	0.6508	0.0332
	Q8WYA6	CTBL1	CTNNBL1	Beta-catenin-like protein 1	0.5994	0.044
