# Supplementary material for: PPP2R1A regulated by PAX3/FOXO1 fusion contributes to the acquisition of aggressive behavior in PAX3/FOXO1-positive alveolar rhabdomyosarcoma
Source: Oncotarget. 2018 May 18;9(38):25206–15. doi: 10.18632/oncotarget.25392 (PMC5982774; doi:10.18632/oncotarget.25392)
Supplement: Supplementary file 10 [file oncotarget-09-25206-s010.xlsx]

## Sheet: Sheet1
Supplementary Table 9: Proteins regulated by the PAX3/FOXO3 fusion gene
Accession No.	Symbol	Protein name	Fold difference	P-value
P05976	MYL1	Myosin light chain 1/3, skeletal muscle isoform	2.9828	0.00223333
P61970	NUTF2	Nuclear transport factor 2	2.81705	0.02185
P02768	ALB	Serum albumin	2.54775	0.0222
P06732	CKM	Creatine kinase M-type	2.39487	0.001525
P68032	ACTC1	Actin, alpha cardiac muscle 1	2.2706	0.01644
Q86TD4	SRL	Sarcalumenin	2.15535	0.0213
P07951	TPM2	Tropomyosin beta chain	2.0169	0.00933333
P12829	MYL4	Myosin light chain 4	2.0043	0.004125
P01023	A2M	Alpha-2-macroglobulin	1.95725	0.010275
Q8IWX7	UNC45B	Protein unc-45 homolog B	1.79286	0.00024
Q9BW30	TPPP3	Tubulin polymerization-promoting protein family member 3	1.74897	0.0345333
Q01995	TAGLN	Transgelin	1.73395	0.02905
Q96C19	EFHD2	EF-hand domain-containing protein D2	1.7096	0.0133333
P09493-3	TPM1	Isoform 3 of Tropomyosin alpha-1 chain	1.6986	0.0016
P30041	PRDX6	Peroxiredoxin-6	1.69826	0.00247143
P12277	CKB	Creatine kinase B-type	1.69666	0.00172857
P13797	PLS3	Plastin-3	1.66748	0.000716667
P13591	NCAM1	Neural cell adhesion molecule 1	1.65953	0.0101667
P07108	DBI	Acyl-CoA-binding protein	1.6425	0.04095
P17661	DES	Desmin	1.63797	2.5e-05
Q99584	S100A13	Protein S100-A13	1.6325	0.0043
P08962	CD63	CD63 antigen	1.591	0.0276333
Q9Y281	CFL2	Cofilin-2	1.57854	0.00755
Q15417	CNN3	Calponin-3	1.57513	0.0137714
O00499	BIN1	Myc box-dependent-interacting protein 1	1.55375	0.01
P04792	HSPB1	Heat shock protein beta-1	1.54922	0.00901667
P00568	AK1	Adenylate kinase isoenzyme 1	1.54333	0.0098
Q9BUF5	TUBB6	Tubulin beta-6 chain	1.5416	0.002
P12814	ACTN1	Alpha-actinin-1	1.52725	0
O00299	CLIC1	Chloride intracellular channel protein 1	1.5151	0.01535
Q14160	SCRIB	Protein scribble homolog	1.5104	0.01815
P35609	ACTN2	Alpha-actinin-2	1.50775	0.01915
O60662	KLHL41	Kelch-like protein 41	1.50274	0.00126
P02511	CRYAB	Alpha-crystallin B chain	1.4995	0.01355
P52209	PGD	6-phosphogluconate dehydrogenase, decarboxylating	1.46835	0.003375
P07355	ANXA2	Annexin A2	1.4572	0.0104
P09455	RBP1	Retinol-binding protein 1	1.4458	0.0217
P40123	CAP2	Adenylyl cyclase-associated protein 2	1.43043	0.00633333
Q9UL46	PSME2	Proteasome activator complex subunit 2	1.4285	0.0175333
P37268	FDFT1	Squalene synthase	1.42515	0.0041
P48735	IDH2	Isocitrate dehydrogenase [NADP], mitochondrial	1.41172	0.000875
P06493	CDK1	Cyclin-dependent kinase 1	1.41	0.02695
P11498	PC	Pyruvate carboxylase, mitochondrial	1.40975	0.02135
O43852	CALU	Calumenin	1.3982	0.00705
P35998	PSMC2	26S protease regulatory subunit 7	1.394	0.0392
P30153	PPP2R1A	Serine/threonine-protein phosphatase 2A 65 kDa regulatory subunit A alpha isoform	1.37127	0.016
Q99439	CNN2	Calponin-2	1.3693	0.0084
Q8IV08	PLD3	Phospholipase D3	1.36825	0.0032
Q9UPN3-5	MACF1	Isoform 4 of Microtubule-actin cross-linking factor 1, isoforms 1/2/3/5	1.36035	0.028
P12081	HARS	Histidine--tRNA ligase, cytoplasmic	1.3576	0.01555
P10155	TROVE2	60 kDa SS-A/Ro ribonucleoprotein	1.3447	0.0234
O94979	SEC31A	Protein transport protein Sec31A	1.3346	0.00075
Q13404-1	UBE2V1	Isoform 1 of Ubiquitin-conjugating enzyme E2 variant 1	1.3342	0.01465
P08758	ANXA5	Annexin A5	1.3211	0.0237
P08133	ANXA6	Annexin A6	1.32105	0.0071
Q9UNF1	MAGED2	Melanoma-associated antigen D2	1.3194	0.0215
P07237	P4HB	Protein disulfide-isomerase	1.31767	0.0071
Q14315	FLNC	Filamin-C	1.31274	0.000714286
P27824-2	CANX	Isoform 2 of Calnexin	1.30707	0.0238333
O60664	PLIN3	Perilipin-3	1.302	0.03505
P10644	PRKAR1A	cAMP-dependent protein kinase type I-alpha regulatory subunit	1.30063	0.0119667
P57737-3	CORO7	Isoform 3 of Coronin-7	1.29947	0.0408333
Q99798	ACO2	Aconitate hydratase, mitochondrial	1.29753	0.00593333
P08237	PFKM	ATP-dependent 6-phosphofructokinase, muscle type	1.29482	0.01265
P15121	AKR1B1	Aldose reductase	1.29168	0.01578
Q9UJ70-2	NAGK	Isoform 2 of N-acetyl-D-glucosamine kinase	1.2902	0.0179
P04406	GAPDH	Glyceraldehyde-3-phosphate dehydrogenase	1.28975	0.00665
P18206	VCL	Vinculin	1.2847	0.0086
Q9BSJ8	ESYT1	Extended synaptotagmin-1	1.2826	0.00275
P46459	NSF	Vesicle-fusing ATPase	1.2824	0.02465
O60763	USO1	General vesicular transport factor p115	1.2764	0.0166
P52306	RAP1GDS1	Rap1 GTPase-GDP dissociation stimulator 1	1.27585	0.0191
Q13098	GPS1	COP9 signalosome complex subunit 1	1.2733	0.02485
P04075-2	ALDOA	Isoform 2 of Fructose-bisphosphate aldolase A	1.26725	5e-05
Q16836-2	HADH	Isoform 2 of Hydroxyacyl-coenzyme A dehydrogenase, mitochondrial	1.26715	0.0264
Q15274	QPRT	Nicotinate-nucleotide pyrophosphorylase [carboxylating]	1.26697	0.0137667
Q02952	AKAP12	A-kinase anchor protein 12	1.26045	0.02365
Q8NBJ5	COLGALT1	Procollagen galactosyltransferase 1	1.25815	0.01375
P12956	XRCC6	X-ray repair cross-complementing protein 6	1.2438	0.0225
Q13813	SPTAN1	Spectrin alpha chain, non-erythrocytic 1	1.24138	0
P04075	ALDOA	Fructose-bisphosphate aldolase A	1.23585	0.0039
Q9NQC3	RTN4	Reticulon-4	1.23295	0.02655
P06744	GPI	Glucose-6-phosphate isomerase	1.23217	0.00246667
P40939	HADHA	Trifunctional enzyme subunit alpha, mitochondrial	1.23197	0.0209
Q09666	AHNAK	Neuroblast differentiation-associated protein AHNAK	1.23103	0.00336667
P20340	RAB6A	Ras-related protein Rab-6A	1.21685	0.04225
P54727	RAD23B	UV excision repair protein RAD23 homolog B	1.21575	0.0165
Q15084	PDIA6	Protein disulfide-isomerase A6	1.20995	0.00385
O43707	ACTN4	Alpha-actinin-4	1.20875	0.0029
P30084	ECHS1	Enoyl-CoA hydratase, mitochondrial	1.20807	0.027
P42765	ACAA2	3-ketoacyl-CoA thiolase, mitochondrial	1.20755	0.0107
P09496-2	CLTA	Isoform Non-brain of Clathrin light chain A	1.20565	0.0203
Q14974	KPNB1	Importin subunit beta-1	1.2039	0.0092
P51858	HDGF	Hepatoma-derived growth factor	1.1938	0.01715
Q99497	PARK7	Protein deglycase DJ-1	1.1913	0.02475
P06733	ENO1	Alpha-enolase	1.18505	0.0216
Q14204	DYNC1H1	Cytoplasmic dynein 1 heavy chain 1	1.1738	0.01465
O43252	PAPSS1	Bifunctional 3'-phosphoadenosine 5'-phosphosulfate synthase 1	1.1728	0.02185
Q06210	GFPT1	Glutamine--fructose-6-phosphate aminotransferase [isomerizing] 1	1.16572	0.013175
Q00610	CLTC	Clathrin heavy chain 1	1.16018	0.012375
Q16531	DDB1	DNA damage-binding protein 1	1.16005	0.02275
P26038	MSN	Moesin	1.15905	0.0278
P36871	PGM1	Phosphoglucomutase-1	1.15485	0.01895
P53396	ACLY	ATP-citrate synthase	1.15003	0.0104167
Q9Y490	TLN1	Talin-1	1.13195	0.0219
P34932	HSPA4	Heat shock 70 kDa protein 4	1.12655	0.02605
P30101	PDIA3	Protein disulfide-isomerase A3	1.1085	0.01655
P13639	EEF2	Elongation factor 2	0.9337	0.045
P42704	LRPPRC	Leucine-rich PPR motif-containing protein, mitochondrial	0.8957	0.0286333
P49368	CCT3	T-complex protein 1 subunit gamma	0.89155	0.01785
P31939	ATIC	Bifunctional purine biosynthesis protein PURH	0.88845	0.0195
Q16658	FSCN1	Fascin	0.86965	0.01255
Q14566	MCM6	DNA replication licensing factor MCM6	0.863033	0.0310333
P50990	CCT8	T-complex protein 1 subunit theta	0.862475	0.010775
P50991	CCT4	T-complex protein 1 subunit delta	0.86095	0.02235
P48643	CCT5	T-complex protein 1 subunit epsilon	0.85625	0.018
P27708	CAD	CAD protein	0.85585	0.0033
P78371	CCT2	T-complex protein 1 subunit beta	0.848875	0.00665
P33991	MCM4	DNA replication licensing factor MCM4	0.836667	0.00863333
P17987	TCP1	T-complex protein 1 subunit alpha	0.835833	0.0225333
Q01105-2	SET	Isoform 2 of Protein SET	0.8351	0.0207667
Q99615	DNAJC7	DnaJ homolog subfamily C member 7	0.83435	0.0476
Q14194	CRMP1	Dihydropyrimidinase-related protein 1	0.83045	0.0035
Q02790	FKBP4	Peptidyl-prolyl cis-trans isomerase FKBP4	0.8269	0.01635
P25705	ATP5A1	ATP synthase subunit alpha, mitochondrial	0.8265	0.01655
Q00839	HNRNPU	Heterogeneous nuclear ribonucleoprotein U	0.8262	0.0069
P80404	ABAT	4-aminobutyrate aminotransferase, mitochondrial	0.82595	0.00905
P34897	SHMT2	Serine hydroxymethyltransferase, mitochondrial	0.825	0.00343333
Q9Y266	NUDC	Nuclear migration protein nudC	0.815	0.0006
P50454	SERPINH1	Serpin H1	0.8125	0.0128
P06753-2	TPM3	Isoform 2 of Tropomyosin alpha-3 chain	0.80895	0.01535
P49915	GMPS	GMP synthase [glutamine-hydrolyzing]	0.8076	0.0209
P08107	HSPA1A	Heat shock 70 kDa protein 1A/1B	0.80675	0.00015
P22234	PAICS	Multifunctional protein ADE2	0.804833	0.00506667
Q01518	CAP1	Adenylyl cyclase-associated protein 1	0.804467	0.00363333
Q13177	PAK2	Serine/threonine-protein kinase PAK 2	0.80245	0.04415
Q9HAV7	GRPEL1	GrpE protein homolog 1, mitochondrial	0.7995	0.0141
P00966	ASS1	Argininosuccinate synthase	0.7934	0.0246
Q92598	HSPH1	Heat shock protein 105 kDa	0.791625	0.000625
Q9Y2Z0	SUGT1	Suppressor of G2 allele of SKP1 homolog	0.7906	0.0149
P19338	NCL	Nucleolin	0.789933	0.01315
P07900	HSP90AA1	Heat shock protein HSP 90-alpha	0.78375	0.00195
P26583	HMGB2	High mobility group protein B2	0.77075	0.02125
P52272	HNRNPM	Heterogeneous nuclear ribonucleoprotein M	0.766433	0.00876667
P12004	PCNA	Proliferating cell nuclear antigen	0.7641	0.0133667
P62633	CNBP	Cellular nucleic acid-binding protein	0.764	0.0375
Q15233	NONO	Non-POU domain-containing octamer-binding protein	0.76255	0.03255
Q08945	SSRP1	FACT complex subunit SSRP1	0.7607	0.00545
Q15631	TSN	Translin	0.7544	0.03475
P35613-2	BSG	Isoform 2 of Basigin	0.753833	0.0210333
Q14978	NOLC1	Nucleolar and coiled-body phosphoprotein 1	0.75325	0.0032
P60842	EIF4A1	Eukaryotic initiation factor 4A-I	0.7521	0.0037
P63244	GNB2L1	Guanine nucleotide-binding protein subunit beta-2-like 1	0.75155	0.0151
P06748	NPM1	Nucleophosmin	0.748667	0.0183333
Q9NZI8	IGF2BP1	Insulin-like growth factor 2 mRNA-binding protein 1	0.7445	0.0149
P62277	RPS13	40S ribosomal protein S13	0.7417	0.0086
P62888	RPL30	60S ribosomal protein L30	0.74105	0.026
Q9Y617	PSAT1	Phosphoserine aminotransferase	0.74085	0.0099
P18124	RPL7	60S ribosomal protein L7	0.73545	0.00485
P23381	WARS	Tryptophan--tRNA ligase, cytoplasmic	0.734467	0.00773333
Q9UQ80	PA2G4	Proliferation-associated protein 2G4	0.733625	0.01505
Q9BQE3	TUBA1C	Tubulin alpha-1C chain	0.73005	0.03665
P62424	RPL7A	60S ribosomal protein L7a	0.726633	0.0263
P05388	RPLP0	60S acidic ribosomal protein P0	0.7225	0.0191
P61353	RPL27	60S ribosomal protein L27	0.7222	0.02995
Q6ZMU5	TRIM72	Tripartite motif-containing protein 72	0.722	0.02415
Q02878	RPL6	60S ribosomal protein L6	0.718	0.01735
P49207	RPL34	60S ribosomal protein L34	0.7159	0.02665
P84098	RPL19	60S ribosomal protein L19	0.71345	0.02115
P00367	GLUD1	Glutamate dehydrogenase 1, mitochondrial	0.70915	0.0279
P61247	RPS3A	40S ribosomal protein S3a	0.7085	0.00903333
P10599	TXN	Thioredoxin	0.707	0.02715
Q8NC51	SERBP1	Plasminogen activator inhibitor 1 RNA-binding protein	0.7044	0.00818333
P62266	RPS23	40S ribosomal protein S23	0.701	0.01255
P62906	RPL10A	60S ribosomal protein L10a	0.70035	0.017475
P46782	RPS5	40S ribosomal protein S5	0.699733	0.0267667
P22087	FBL	rRNA 2'-O-methyltransferase fibrillarin	0.69955	0.03175
P40763	STAT3	Signal transducer and activator of transcription 3	0.69655	0.02025
P35580	MYH10	Myosin-10	0.69345	0.0178
P25398	RPS12	40S ribosomal protein S12	0.6853	0.0069
P08865	RPSA	40S ribosomal protein SA	0.682025	0.014025
Q9Y5K5	UCHL5	Ubiquitin carboxyl-terminal hydrolase isozyme L5	0.67965	0.0411
P52292	KPNA2	Importin subunit alpha-1	0.6783	0.0121
P27635	RPL10	60S ribosomal protein L10	0.678133	0.0159
P62269	RPS18	40S ribosomal protein S18	0.67725	0.00185
P61254	RPL26	60S ribosomal protein L26	0.6758	0.00996667
P46778	RPL21	60S ribosomal protein L21	0.6735	0.0064
P62750	RPL23A	60S ribosomal protein L23a	0.66735	0.005
O15372	EIF3H	Eukaryotic translation initiation factor 3 subunit H	0.6669	0.042
P62753	RPS6	40S ribosomal protein S6	0.6649	0.0191
P62701	RPS4X	40S ribosomal protein S4, X isoform	0.6607	0.00385
Q16643	DBN1	Drebrin	0.658425	0.00155
Q08J23	NSUN2	tRNA (cytosine(34)-C(5))-methyltransferase	0.6566	0.0065
Q15185	PTGES3	Prostaglandin E synthase 3	0.653667	0.0208667
P18621	RPL17	60S ribosomal protein L17	0.6518	0.00855
P83731	RPL24	60S ribosomal protein L24	0.64625	0.0122
P61313	RPL15	60S ribosomal protein L15	0.6431	0.01905
P62280	RPS11	40S ribosomal protein S11	0.6378	0.0078
P62081	RPS7	40S ribosomal protein S7	0.635267	0.0241333
P05387	RPLP2	60S acidic ribosomal protein P2	0.62765	0.0179
P60709	ACTB	Actin, cytoplasmic 1	0.62305	0.0314
P62241	RPS8	40S ribosomal protein S8	0.61985	0.0193
P39023	RPL3	60S ribosomal protein L3	0.6181	2.5e-05
P62249	RPS16	40S ribosomal protein S16	0.61585	0.014375
P46777	RPL5	60S ribosomal protein L5	0.61475	0.016275
P36578	RPL4	60S ribosomal protein L4	0.60605	0.00195
P50914	RPL14	60S ribosomal protein L14	0.60435	0.0334
P40429	RPL13A	60S ribosomal protein L13a	0.597	0.005675
P31949	S100A11	Protein S100-A11	0.589833	0.0099
P30050	RPL12	60S ribosomal protein L12	0.584	0.007875
P0CW22	RPS17L	40S ribosomal protein S17-like	0.5804	0.0172
P60866	RPS20	40S ribosomal protein S20	0.57965	0.01545
O75531	BANF1	Barrier-to-autointegration factor	0.5763	0.02485
P26373	RPL13	60S ribosomal protein L13	0.567925	0.00495
P42766	RPL35	60S ribosomal protein L35	0.56525	0.0198
P46783	RPS10	40S ribosomal protein S10	0.563775	0.0145
Q07020	RPL18	60S ribosomal protein L18	0.53535	0.00925
P18077	RPL35A	60S ribosomal protein L35a	0.48925	0.02385
P49407	ARRB1	Beta-arrestin-1	0.48585	0.03195
P80297	MT1X	Metallothionein-1X	0.4693	0.03285
P46776	RPL27A	60S ribosomal protein L27a	0.39955	0.029
